# Supplementary material for: Global socio-economic losses and environmental gains from the Coronavirus pandemic
Source: PLoS One. 2020 Jul 9;15(7):e0235654. doi: 10.1371/journal.pone.0235654 (PMC7347123; doi:10.1371/journal.pone.0235654)
Supplement: S1 Data — (XLSX) [file pone.0235654.s002.xlsx]

## Sheet: Instructions
Instructions for collecting economic loss data
The data we collect are for a number of sectors. The sheet SecAgg provides detailed information about the sector composition, if you're unsure (eg cruise ships are under 'other transport').
The data we collect are for a combination of countries and regions. The sheet RegAgg provides detailed information about the region composition, if you're unsure.
The data we collect are about direct losses only (eg airline losses, production losses because of people being locked down, business income losses because of tourists and international students staying away).
The data we collect are not about indirect losses (eg production declines because of parts not being delivered), because the Leontief inverse handles this.
One sheet per region.
Ultimately we need full-year equivalent production loss in %.
Sometimes this information is directly available from a data source, then just insert the percentage loss. Sometimes we need to collect proxies.
For example, loss in dollars may be available. If we then have total output, we can calculate the percentage. If you can't find total output, leave blank.
Sometimes, the information refers to only a part of the year. Please then insert that part of the year (in months). If it's for a full year, leave blank or insert 12.
Sometimes, no such information is available, but maybe another proxy (eg "during Jan and Feb, 20% of flights were cancelled" can be used as a proxy for a 20% production loss over 2 months).
If there are multiple sources (eg two $ loss numbers for Qantas + Virgin, Emirates + Etihad, or JAL + ANA, just add them up and insert a comment).
If the information relates only to (a) part(s) of the sector, still insert the (sum of) number(s), and insert a comment.
If there is no information whatsoever, leave the entry blank (we will assume no loss).
Please insert commentary, eg as to the coverage of the information, or any qualifications, or cause of the loss (eg students staying away, lockdown forcing people to stay at home, tourism decline, etc).
Please insert a detailed reference of the information source.
Example
China	Loss (US$)	Total output/turnover (US$)	Percentage loss	Whole-year fraction applying to loss (months)	Commentary	Reference
Air transport	12800000000			2	domestic market only	IATA, Press Release No. 7, COVID-19 Cuts Demand and Revenues, https://www.iata.org/en/pressroom/pr/2020-02-20-01/
Rest of South East Asia	Loss (US$)	Total output/turnover (US$)	Percentage loss	Whole-year fraction applying to loss (months)	Commentary	Reference
Air transport			8.2		full-year loss	IATA, Press Release No. 7, COVID-19 Cuts Demand and Revenues, https://www.iata.org/en/pressroom/pr/2020-02-20-01/
Australia	Loss (US$)	Total output/turnover (US$)	Percentage loss	Whole-year fraction applying to loss (months)	Commentary	Reference
Fishing	165000000				Lobsters only, 3 months out of 12, total annual revenue for lobster only: AUD660m	Coronavirus is killing Australia’s lobster export market, The Conversation, 19 Feb 2020, https://theconversation.com/coronavirus-is-killing-australias-lobster-export-market-131750
USA	Loss (US$)	Total output/turnover (US$)	Percentage loss	Whole-year fraction applying to loss (months)	Commentary	Reference
Fishing						https://www.youtube.com/watch?v=D3cKNTN9s_Y
South Africa	Loss (US$)	Total output/turnover (US$)	Percentage loss	Whole-year fraction applying to loss (months)	Commentary	Reference
Fishing	7000000				Lobsters only, 257 million rand	South Africa's lobster catchers suffer in coronavirus fallout, Reuters World News, 21 Feb 2020, https://www.reuters.com/article/us-china-health-safrica/south-africas-lobster-catchers-suffer-in-coronavirus-fallout-idUSKBN20F1KE
Data quality indicator	Description	Total entries	Share [%]	Weighted DQI Average
1	Peer-reviewed scholarly work, official national (e.g. UK Govt, trade bodies) or supra-national (e.g. OECD, UN, IATA)	186	0.525424	1.64124
2	Global research clusters such as academic consortia, data hubs, or consulting firms	111	0.313559
3	Well-respected national and international newspapers	55	0.155367
4	Others	2	0.00564972
		354	1

## Sheet: SecAgg
				1	2	3	4	5	6	7	8	9	10	11	13	12	14	15	16	17	18	19	20	21	22	23	24	25	26
			IRP_Description	Agriculture	Forestry, wood, paper	Fishing	Mining	Food	Solid fuels	Liquid fuels	Gaseous fuels	Chemicals & plastics	Textiles & leather	Metal products	Equipment	Ceramic & other manufacturing	Construction	Electricity	Gas	Air transport	Other transport & storage	Tourism & hospitality	Retail & wholsesale	Education	Finance & insurance	Business services	Public services	Health care	Private services
HSCPC_RowIndex	Code	HSCPC description	#VALUE!	70	229	87	110	548	12	23	2	984	936	505	1293	601	81	3	2	9	61	16	383	6	40	240	34	18	64
1	10111	Horses, live pure0bred breeding	1	1	0	0	0	0	0	0	0	0	0	0	0	0	0	0	0	0	0	0	0	0	0	0	0	0	0
2	10119	Horses, live except pure0bred breeding	1	1	0	0	0	0	0	0	0	0	0	0	0	0	0	0	0	0	0	0	0	0	0	0	0	0	0
3	10120	Asses, mules and hinnies, live	1	1	0	0	0	0	0	0	0	0	0	0	0	0	0	0	0	0	0	0	0	0	0	0	0	0	0
4	10210	Bovine, live pure0bred breeding	1	1	0	0	0	0	0	0	0	0	0	0	0	0	0	0	0	0	0	0	0	0	0	0	0	0	0
5	10290	Bovine, live except pure0bred breeding	1	1	0	0	0	0	0	0	0	0	0	0	0	0	0	0	0	0	0	0	0	0	0	0	0	0	0
6	10310	Swine, live pure0bred breeding	1	1	0	0	0	0	0	0	0	0	0	0	0	0	0	0	0	0	0	0	0	0	0	0	0	0	0
7	10391	Swine, live except pure0bred breeding weighing less than 50 kg	1	1	0	0	0	0	0	0	0	0	0	0	0	0	0	0	0	0	0	0	0	0	0	0	0	0	0
8	10392	Swine, live except pure0bred breeding weighing 50 kg or more	1	1	0	0	0	0	0	0	0	0	0	0	0	0	0	0	0	0	0	0	0	0	0	0	0	0	0
9	10410	Sheep, live	1	1	0	0	0	0	0	0	0	0	0	0	0	0	0	0	0	0	0	0	0	0	0	0	0	0	0
10	10420	Goats, live	1	1	0	0	0	0	0	0	0	0	0	0	0	0	0	0	0	0	0	0	0	0	0	0	0	0	0
11	10511	Fowls, live domestic weighing not more than 185 g	1	1	0	0	0	0	0	0	0	0	0	0	0	0	0	0	0	0	0	0	0	0	0	0	0	0	0
12	10512	Live Domestic Turkeys, Weighing <=185 G	1	1	0	0	0	0	0	0	0	0	0	0	0	0	0	0	0	0	0	0	0	0	0	0	0	0	0
13	10519	Poultry, live except domestic fowls, weighing not more than 185 g	1	1	0	0	0	0	0	0	0	0	0	0	0	0	0	0	0	0	0	0	0	0	0	0	0	0	0
14	10592	Live Fowls,Species Gallus Domesticus, Weighing <=2 Kg	1	1	0	0	0	0	0	0	0	0	0	0	0	0	0	0	0	0	0	0	0	0	0	0	0	0	0
15	10593	Live Fowls of The Species Gallus Domesticus, Weighing >2 Kg	1	1	0	0	0	0	0	0	0	0	0	0	0	0	0	0	0	0	0	0	0	0	0	0	0	0	0
16	10599	Poultry, live except domestic fowls, weighing more than 185 g	1	1	0	0	0	0	0	0	0	0	0	0	0	0	0	0	0	0	0	0	0	0	0	0	0	0	0
17	10600	Animals, live nes	1	1	0	0	0	0	0	0	0	0	0	0	0	0	0	0	0	0	0	0	0	0	0	0	0	0	0
18	20110	Bovine carcasses and half carcasses, fresh or chilled	1	1	0	0	0	0	0	0	0	0	0	0	0	0	0	0	0	0	0	0	0	0	0	0	0	0	0
19	20120	Bovine cuts bone in, fresh or chilled	1	1	0	0	0	0	0	0	0	0	0	0	0	0	0	0	0	0	0	0	0	0	0	0	0	0	0
20	20130	Bovine cuts boneless, fresh or chilled	1	1	0	0	0	0	0	0	0	0	0	0	0	0	0	0	0	0	0	0	0	0	0	0	0	0	0
21	20210	Bovine carcasses and half carcasses, frozen	1	1	0	0	0	0	0	0	0	0	0	0	0	0	0	0	0	0	0	0	0	0	0	0	0	0	0
22	20220	Bovine cuts bone in, frozen	1	1	0	0	0	0	0	0	0	0	0	0	0	0	0	0	0	0	0	0	0	0	0	0	0	0	0
23	20230	Bovine cuts boneless, frozen	1	1	0	0	0	0	0	0	0	0	0	0	0	0	0	0	0	0	0	0	0	0	0	0	0	0	0
24	20311	Swine carcasses and half carcasses, fresh or chilled	1	1	0	0	0	0	0	0	0	0	0	0	0	0	0	0	0	0	0	0	0	0	0	0	0	0	0
25	20312	Hams, shoulders and cuts thereof, of swine bone in, fresh or chilled	1	1	0	0	0	0	0	0	0	0	0	0	0	0	0	0	0	0	0	0	0	0	0	0	0	0	0
26	20319	Swine cuts, fresh or chilled, nes	1	1	0	0	0	0	0	0	0	0	0	0	0	0	0	0	0	0	0	0	0	0	0	0	0	0	0
27	20321	Swine carcasses and half carcasses, frozen	1	1	0	0	0	0	0	0	0	0	0	0	0	0	0	0	0	0	0	0	0	0	0	0	0	0	0
28	20322	Hams, shoulders and cuts thereof, of swine, bone in, frozen	1	1	0	0	0	0	0	0	0	0	0	0	0	0	0	0	0	0	0	0	0	0	0	0	0	0	0
29	20329	Swine cuts, frozen nes	1	1	0	0	0	0	0	0	0	0	0	0	0	0	0	0	0	0	0	0	0	0	0	0	0	0	0
30	20410	Lamb carcasses and half carcasses, fresh or chilled	1	1	0	0	0	0	0	0	0	0	0	0	0	0	0	0	0	0	0	0	0	0	0	0	0	0	0
31	20421	Sheep carcasses and half carcasses, fresh or chilled	1	1	0	0	0	0	0	0	0	0	0	0	0	0	0	0	0	0	0	0	0	0	0	0	0	0	0
32	20422	Sheep cuts, bone in, fresh or chilled	1	1	0	0	0	0	0	0	0	0	0	0	0	0	0	0	0	0	0	0	0	0	0	0	0	0	0
33	20423	Sheep cuts, boneless, fresh or chilled	1	1	0	0	0	0	0	0	0	0	0	0	0	0	0	0	0	0	0	0	0	0	0	0	0	0	0
34	20430	Lamb carcasses and half carcasses, frozen	1	1	0	0	0	0	0	0	0	0	0	0	0	0	0	0	0	0	0	0	0	0	0	0	0	0	0
35	20441	Sheep carcasses and half carcasses, frozen	1	1	0	0	0	0	0	0	0	0	0	0	0	0	0	0	0	0	0	0	0	0	0	0	0	0	0
36	20442	Sheep cuts, bone in, frozen	1	1	0	0	0	0	0	0	0	0	0	0	0	0	0	0	0	0	0	0	0	0	0	0	0	0	0
37	20443	Sheep cuts, boneless, frozen	1	1	0	0	0	0	0	0	0	0	0	0	0	0	0	0	0	0	0	0	0	0	0	0	0	0	0
38	20450	Goat meat, fresh, chilled or frozen	1	1	0	0	0	0	0	0	0	0	0	0	0	0	0	0	0	0	0	0	0	0	0	0	0	0	0
39	20500	Horse, ass, mule or hinny meat, fresh, chilled or frozen	1	1	0	0	0	0	0	0	0	0	0	0	0	0	0	0	0	0	0	0	0	0	0	0	0	0	0
40	20610	Bovine edible offal, fresh or chilled	1	1	0	0	0	0	0	0	0	0	0	0	0	0	0	0	0	0	0	0	0	0	0	0	0	0	0
41	20621	Bovine tongues, edible offal, frozen	1	1	0	0	0	0	0	0	0	0	0	0	0	0	0	0	0	0	0	0	0	0	0	0	0	0	0
42	20622	Bovine livers, edible offal, frozen	1	1	0	0	0	0	0	0	0	0	0	0	0	0	0	0	0	0	0	0	0	0	0	0	0	0	0
43	20629	Bovine edible offal, frozen nes	1	1	0	0	0	0	0	0	0	0	0	0	0	0	0	0	0	0	0	0	0	0	0	0	0	0	0
44	20630	Swine edible offal, fresh or chilled	1	1	0	0	0	0	0	0	0	0	0	0	0	0	0	0	0	0	0	0	0	0	0	0	0	0	0
45	20641	Swine livers, edible offal, frozen	1	1	0	0	0	0	0	0	0	0	0	0	0	0	0	0	0	0	0	0	0	0	0	0	0	0	0
46	20649	Swine edible offal, frozen nes	1	1	0	0	0	0	0	0	0	0	0	0	0	0	0	0	0	0	0	0	0	0	0	0	0	0	0
47	20680	Sheep, goats, asses, mules or hinnies edible offal, fresh or chilled	1	1	0	0	0	0	0	0	0	0	0	0	0	0	0	0	0	0	0	0	0	0	0	0	0	0	0
48	20690	Sheep, goats, asses, mules or hinnies edible offal, frozen	1	1	0	0	0	0	0	0	0	0	0	0	0	0	0	0	0	0	0	0	0	0	0	0	0	0	0
49	20711	Fresh or Chilled Fowls, Species Gallus Domesticus, Not Cut Into Pieces	1	1	0	0	0	0	0	0	0	0	0	0	0	0	0	0	0	0	0	0	0	0	0	0	0	0	0
50	20712	Frozen Fowls of The Species Gallus Domesticus, Not Cut Into Pieces	1	1	0	0	0	0	0	0	0	0	0	0	0	0	0	0	0	0	0	0	0	0	0	0	0	0	0
51	20713	Fresh or Chilled Cuts And Edible offal of Fowls of The Species	1	1	0	0	0	0	0	0	0	0	0	0	0	0	0	0	0	0	0	0	0	0	0	0	0	0	0
52	20714	Frozen Cuts And Edible offal of Fowls of The Species Gallus Domesticus	1	1	0	0	0	0	0	0	0	0	0	0	0	0	0	0	0	0	0	0	0	0	0	0	0	0	0
53	20724	Fresh or Chilled Turkeys of The Species Domesticus, Not Cut Into Pieces	1	1	0	0	0	0	0	0	0	0	0	0	0	0	0	0	0	0	0	0	0	0	0	0	0	0	0
54	20725	Frozen Turkeys of The Species Domesticus, Not Cut Into Pieces	1	1	0	0	0	0	0	0	0	0	0	0	0	0	0	0	0	0	0	0	0	0	0	0	0	0	0
55	20726	Fresh, Chilled Cuts, Edible offal of Turkeys, Species Domesticus	1	1	0	0	0	0	0	0	0	0	0	0	0	0	0	0	0	0	0	0	0	0	0	0	0	0	0
56	20727	Frozen Cuts And Edible offal of Turkeys of The Species Domesticus	1	1	0	0	0	0	0	0	0	0	0	0	0	0	0	0	0	0	0	0	0	0	0	0	0	0	0
57	20732	Fresh, Chilled Ducks, Geese and Guinea Fowls, Spec Domes, Not Cut	1	1	0	0	0	0	0	0	0	0	0	0	0	0	0	0	0	0	0	0	0	0	0	0	0	0	0
58	20733	Frozen Ducks, Geese, Guinea Fowls, Spec Domesticus, Not Cut	1	1	0	0	0	0	0	0	0	0	0	0	0	0	0	0	0	0	0	0	0	0	0	0	0	0	0
59	20734	Fresh or Chilled Edible Fatty Livers of Ducks or Geese, Spec Domesticus	1	1	0	0	0	0	0	0	0	0	0	0	0	0	0	0	0	0	0	0	0	0	0	0	0	0	0
60	20735	Fresh or Chilled Cuts, Edible offal Ducks, Geese, Guinea Fowls, Spec. Dom.	1	1	0	0	0	0	0	0	0	0	0	0	0	0	0	0	0	0	0	0	0	0	0	0	0	0	0
61	20736	Frozen Cuts, Edible offal of Ducks, Geese or Guinea Fowls Spec. Dom.	1	1	0	0	0	0	0	0	0	0	0	0	0	0	0	0	0	0	0	0	0	0	0	0	0	0	0
62	20810	Rabbit or hare meat and edible meat offal, fresh, chilled or frozen	1	1	0	0	0	0	0	0	0	0	0	0	0	0	0	0	0	0	0	0	0	0	0	0	0	0	0
63	20820	Frog legs, fresh, chilled or frozen	1	1	0	0	0	0	0	0	0	0	0	0	0	0	0	0	0	0	0	0	0	0	0	0	0	0	0
64	20890	Meat and edible meat offal, nes fresh, chilled or frozen	1	1	0	0	0	0	0	0	0	0	0	0	0	0	0	0	0	0	0	0	0	0	0	0	0	0	0
65	20900	Pig fat lean meat free & poultry fat unrenderd, frsh, chilld, frozn o	1	1	0	0	0	0	0	0	0	0	0	0	0	0	0	0	0	0	0	0	0	0	0	0	0	0	0
66	21011	Hams, shoulders and cuts thereof, of swine bone in, cured	1	1	0	0	0	0	0	0	0	0	0	0	0	0	0	0	0	0	0	0	0	0	0	0	0	0	0
67	21012	Bellies, streaky and cuts thereof, swine cured	1	1	0	0	0	0	0	0	0	0	0	0	0	0	0	0	0	0	0	0	0	0	0	0	0	0	0
68	21019	Swine meat cured, nes	1	1	0	0	0	0	0	0	0	0	0	0	0	0	0	0	0	0	0	0	0	0	0	0	0	0	0
69	21020	Bovine meat cured	1	1	0	0	0	0	0	0	0	0	0	0	0	0	0	0	0	0	0	0	0	0	0	0	0	0	0
70	21090	Meat & edible meat offal cured nes & edible meat or offal, flours & m	1	1	0	0	0	0	0	0	0	0	0	0	0	0	0	0	0	0	0	0	0	0	0	0	0	0	0
71	30110	ornamental fish, live	1	0	0	1	0	0	0	0	0	0	0	0	0	0	0	0	0	0	0	0	0	0	0	0	0	0	0
72	30191	Trout, live	1	0	0	1	0	0	0	0	0	0	0	0	0	0	0	0	0	0	0	0	0	0	0	0	0	0	0
73	30192	Eels, live	1	0	0	1	0	0	0	0	0	0	0	0	0	0	0	0	0	0	0	0	0	0	0	0	0	0	0
74	30193	Carp, live	1	0	0	1	0	0	0	0	0	0	0	0	0	0	0	0	0	0	0	0	0	0	0	0	0	0	0
75	30199	Fish live, nes	1	0	0	1	0	0	0	0	0	0	0	0	0	0	0	0	0	0	0	0	0	0	0	0	0	0	0
76	30211	Trout, fresh or chilled excluding heading No 03.04, livers and roes	1	0	0	1	0	0	0	0	0	0	0	0	0	0	0	0	0	0	0	0	0	0	0	0	0	0	0
77	30212	Salmon Pacific, Atlantic & Danube, fr or chd excl hd No 03.04, livers	1	0	0	1	0	0	0	0	0	0	0	0	0	0	0	0	0	0	0	0	0	0	0	0	0	0	0
78	30219	Salmonidae nes, fresh or chilled, excl heading No 03.04, livers and r	1	0	0	1	0	0	0	0	0	0	0	0	0	0	0	0	0	0	0	0	0	0	0	0	0	0	0
79	30221	Halibut, fresh or chilled, excluding heading No 03.04, livers and roe	1	0	0	1	0	0	0	0	0	0	0	0	0	0	0	0	0	0	0	0	0	0	0	0	0	0	0
80	30222	Plaice, fresh or chilled, excl heading No 03.04, livers and roes	1	0	0	1	0	0	0	0	0	0	0	0	0	0	0	0	0	0	0	0	0	0	0	0	0	0	0
81	30223	Sole, fresh or chilled, excluding heading No 03.04, livers and roes	1	0	0	1	0	0	0	0	0	0	0	0	0	0	0	0	0	0	0	0	0	0	0	0	0	0	0
82	30229	Flatfish nes, fresh or chilled excluding heading No 03.04, livers & r	1	0	0	1	0	0	0	0	0	0	0	0	0	0	0	0	0	0	0	0	0	0	0	0	0	0	0
83	30231	Tunas, albacore or longfinned, fr or chd excl headg No 03.04, livers	1	0	0	1	0	0	0	0	0	0	0	0	0	0	0	0	0	0	0	0	0	0	0	0	0	0	0
84	30232	Tunas, yellowfin, fresh or chilled, excl heading No 03.04, livers and	1	0	0	1	0	0	0	0	0	0	0	0	0	0	0	0	0	0	0	0	0	0	0	0	0	0	0
85	30233	Skipjack o stripe0bellid bonito, fr o chd, ex headg No 03.04, livers	1	0	0	1	0	0	0	0	0	0	0	0	0	0	0	0	0	0	0	0	0	0	0	0	0	0	0
86	30239	Tunas nes, fresh or chilled, excluding heading No 03.04, livers and r	1	0	0	1	0	0	0	0	0	0	0	0	0	0	0	0	0	0	0	0	0	0	0	0	0	0	0
87	30240	Herrings, fresh or chilled, excluding heading No 03.04, livers and ro	1	0	0	1	0	0	0	0	0	0	0	0	0	0	0	0	0	0	0	0	0	0	0	0	0	0	0
88	30250	Cod, fresh or chilled, excluding heading No 03.04, livers and roes	1	0	0	1	0	0	0	0	0	0	0	0	0	0	0	0	0	0	0	0	0	0	0	0	0	0	0
89	30261	Sardines, sardinella, brislg/sprats, fr/chd, ex hd No 03.04, livers &	1	0	0	1	0	0	0	0	0	0	0	0	0	0	0	0	0	0	0	0	0	0	0	0	0	0	0
90	30262	Haddock, fresh or chilled, excluding heading No 03.04, livers and roe	1	0	0	1	0	0	0	0	0	0	0	0	0	0	0	0	0	0	0	0	0	0	0	0	0	0	0
91	30263	Coalfish, fresh or chilled, excluding heading No 03.04, livers and ro	1	0	0	1	0	0	0	0	0	0	0	0	0	0	0	0	0	0	0	0	0	0	0	0	0	0	0
92	30264	Mackerel, fresh or chilled, excluding heading No 03.04, livers and ro	1	0	0	1	0	0	0	0	0	0	0	0	0	0	0	0	0	0	0	0	0	0	0	0	0	0	0
93	30265	Dogfish & other sharks, fresh or chd, excl headg No 03.04, livers & r	1	0	0	1	0	0	0	0	0	0	0	0	0	0	0	0	0	0	0	0	0	0	0	0	0	0	0
94	30266	Eels, fresh or chilled, excluding heading No 03.04, livers and roes	1	0	0	1	0	0	0	0	0	0	0	0	0	0	0	0	0	0	0	0	0	0	0	0	0	0	0
95	30269	Fish nes, fresh or chilled excl heading No 03.04, livers and roes	1	0	0	1	0	0	0	0	0	0	0	0	0	0	0	0	0	0	0	0	0	0	0	0	0	0	0
96	30270	Livers and roes, fresh or chilled	1	0	0	1	0	0	0	0	0	0	0	0	0	0	0	0	0	0	0	0	0	0	0	0	0	0	0
97	30310	Salmon, Pacific, frozen, excluding heading No 03.04, livers and roes	1	0	0	1	0	0	0	0	0	0	0	0	0	0	0	0	0	0	0	0	0	0	0	0	0	0	0
98	30321	Trout, frozen, excluding heading No 03.04, livers and roes	1	0	0	1	0	0	0	0	0	0	0	0	0	0	0	0	0	0	0	0	0	0	0	0	0	0	0
99	30322	Salmon Atlantic, frozen, excluding heading No 03.04, livers and roes	1	0	0	1	0	0	0	0	0	0	0	0	0	0	0	0	0	0	0	0	0	0	0	0	0	0	0
100	30329	Salmonidae, nes, frozen, excluding heading No 03.04, livers and roes	1	0	0	1	0	0	0	0	0	0	0	0	0	0	0	0	0	0	0	0	0	0	0	0	0	0	0
101	30331	Halibut, frozen, excluding heading No 03.04, livers and roes	1	0	0	1	0	0	0	0	0	0	0	0	0	0	0	0	0	0	0	0	0	0	0	0	0	0	0
102	30332	Plaice, frozen, excluding heading No 03.04, livers and roes	1	0	0	1	0	0	0	0	0	0	0	0	0	0	0	0	0	0	0	0	0	0	0	0	0	0	0
103	30333	Sole, frozen, excluding heading No 03.04, livers and roes	1	0	0	1	0	0	0	0	0	0	0	0	0	0	0	0	0	0	0	0	0	0	0	0	0	0	0
104	30339	Flatfish nes, frozen, excluding heading No 03.04, livers and roes	1	0	0	1	0	0	0	0	0	0	0	0	0	0	0	0	0	0	0	0	0	0	0	0	0	0	0
105	30341	Tunas, albacore or longfinned, frozen, excl headg No 03.04, livers &	1	0	0	1	0	0	0	0	0	0	0	0	0	0	0	0	0	0	0	0	0	0	0	0	0	0	0
106	30342	Tunas, yellowfin, frozen excluding heading No 03.04, livers and roes	1	0	0	1	0	0	0	0	0	0	0	0	0	0	0	0	0	0	0	0	0	0	0	0	0	0	0
107	30343	Skipjack or stripe0bellid bonito, frozen ex headg No 03.04, livers &	1	0	0	1	0	0	0	0	0	0	0	0	0	0	0	0	0	0	0	0	0	0	0	0	0	0	0
108	30349	Tunas nes, frozen, excluding heading No 03.04, livers and roes	1	0	0	1	0	0	0	0	0	0	0	0	0	0	0	0	0	0	0	0	0	0	0	0	0	0	0
109	30350	Herrings, frozen, excluding heading No 03.04, livers and roes	1	0	0	1	0	0	0	0	0	0	0	0	0	0	0	0	0	0	0	0	0	0	0	0	0	0	0
110	30360	Cod, frozen, excluding heading No 03.04, livers and roes	1	0	0	1	0	0	0	0	0	0	0	0	0	0	0	0	0	0	0	0	0	0	0	0	0	0	0
111	30371	Sardines, sardinella, brislg or sprats, frozen ex hd No 03.04, livers	1	0	0	1	0	0	0	0	0	0	0	0	0	0	0	0	0	0	0	0	0	0	0	0	0	0	0
112	30372	Haddock, frozen, excluding heading No 03.04, livers and roes	1	0	0	1	0	0	0	0	0	0	0	0	0	0	0	0	0	0	0	0	0	0	0	0	0	0	0
113	30373	Coalfish, frozen, excluding heading No 03.04, livers and roes	1	0	0	1	0	0	0	0	0	0	0	0	0	0	0	0	0	0	0	0	0	0	0	0	0	0	0
114	30374	Mackerel, frozen, excluding heading No 03.04, livers and roes	1	0	0	1	0	0	0	0	0	0	0	0	0	0	0	0	0	0	0	0	0	0	0	0	0	0	0
115	30375	Dogfish and other sharks, frozen, excl heading No 03.04, livers and r	1	0	0	1	0	0	0	0	0	0	0	0	0	0	0	0	0	0	0	0	0	0	0	0	0	0	0
116	30376	Eels, frozen, excluding heading No 03.04, livers and roes	1	0	0	1	0	0	0	0	0	0	0	0	0	0	0	0	0	0	0	0	0	0	0	0	0	0	0
117	30377	Sea bass, frozen, excluding heading No 03.04, livers and roes	1	0	0	1	0	0	0	0	0	0	0	0	0	0	0	0	0	0	0	0	0	0	0	0	0	0	0
118	30378	Hake, frozen, excluding heading No 03.04, livers and roes	1	0	0	1	0	0	0	0	0	0	0	0	0	0	0	0	0	0	0	0	0	0	0	0	0	0	0
119	30379	Fish nes, frozen, excluding heading No 03.04, livers and roes	1	0	0	1	0	0	0	0	0	0	0	0	0	0	0	0	0	0	0	0	0	0	0	0	0	0	0
120	30380	Livers and roes, frozen	1	0	0	1	0	0	0	0	0	0	0	0	0	0	0	0	0	0	0	0	0	0	0	0	0	0	0
121	30410	Fish fillets and other fish meat, minced or not, fresh or chilled	1	0	0	1	0	0	0	0	0	0	0	0	0	0	0	0	0	0	0	0	0	0	0	0	0	0	0
122	30420	Fish fillets frozen	1	0	0	1	0	0	0	0	0	0	0	0	0	0	0	0	0	0	0	0	0	0	0	0	0	0	0
123	30490	Fish meat nes, minced or not, frozen	1	0	0	1	0	0	0	0	0	0	0	0	0	0	0	0	0	0	0	0	0	0	0	0	0	0	0
124	30510	Fish meal fit for human consumption	1	0	0	1	0	0	0	0	0	0	0	0	0	0	0	0	0	0	0	0	0	0	0	0	0	0	0
125	30520	Livers and roes, dried, smoked, salted or in brine	1	0	0	1	0	0	0	0	0	0	0	0	0	0	0	0	0	0	0	0	0	0	0	0	0	0	0
126	30530	Fish fillets, dried, salted or in brine but not smoked	1	0	0	1	0	0	0	0	0	0	0	0	0	0	0	0	0	0	0	0	0	0	0	0	0	0	0
127	30541	Salmon, Pacific, Atlantic and Danube, smoked including fillets	1	0	0	1	0	0	0	0	0	0	0	0	0	0	0	0	0	0	0	0	0	0	0	0	0	0	0
128	30542	Herrings smoked, including fillets	1	0	0	1	0	0	0	0	0	0	0	0	0	0	0	0	0	0	0	0	0	0	0	0	0	0	0
129	30549	Fish nes, smoked including fillets	1	0	0	1	0	0	0	0	0	0	0	0	0	0	0	0	0	0	0	0	0	0	0	0	0	0	0
130	30551	Cod dried, whether or not salted but not smoked	1	0	0	1	0	0	0	0	0	0	0	0	0	0	0	0	0	0	0	0	0	0	0	0	0	0	0
131	30559	Fish nes, dried, whether or not salted but not smoked	1	0	0	1	0	0	0	0	0	0	0	0	0	0	0	0	0	0	0	0	0	0	0	0	0	0	0
132	30561	Herrings, salted and in brine, but not dried or smoked	1	0	0	1	0	0	0	0	0	0	0	0	0	0	0	0	0	0	0	0	0	0	0	0	0	0	0
133	30562	Cod, salted and in brine, but not dried or smoked	1	0	0	1	0	0	0	0	0	0	0	0	0	0	0	0	0	0	0	0	0	0	0	0	0	0	0
134	30563	Anchovies, salted and in brine, but not dried or smoked	1	0	0	1	0	0	0	0	0	0	0	0	0	0	0	0	0	0	0	0	0	0	0	0	0	0	0
135	30569	Fish nes, salted and in brine, but not dried or smoked	1	0	0	1	0	0	0	0	0	0	0	0	0	0	0	0	0	0	0	0	0	0	0	0	0	0	0
136	30611	Rock lobster & oth sea crawfish, frozen in shell/not, incl boild in s	1	0	0	1	0	0	0	0	0	0	0	0	0	0	0	0	0	0	0	0	0	0	0	0	0	0	0
137	30612	Lobsters nes, frozen, in shell or not, including boiled in shell	1	0	0	1	0	0	0	0	0	0	0	0	0	0	0	0	0	0	0	0	0	0	0	0	0	0	0
138	30613	Shrimps and prawns, frozen, in shell or not, including boiled in shel	1	0	0	1	0	0	0	0	0	0	0	0	0	0	0	0	0	0	0	0	0	0	0	0	0	0	0
139	30614	Crabs frozen, in shell or not, including boiled in shell	1	0	0	1	0	0	0	0	0	0	0	0	0	0	0	0	0	0	0	0	0	0	0	0	0	0	0
140	30619	Crustaceans nes, frozen, in shell or not including boiled in shell	1	0	0	1	0	0	0	0	0	0	0	0	0	0	0	0	0	0	0	0	0	0	0	0	0	0	0
141	30621	Rock lobster & oth sea crawfish not fz, in shell/not, incl boild in s	1	0	0	1	0	0	0	0	0	0	0	0	0	0	0	0	0	0	0	0	0	0	0	0	0	0	0
142	30622	Lobsters nes, not frozen, in shell or not, including boiled in shell	1	0	0	1	0	0	0	0	0	0	0	0	0	0	0	0	0	0	0	0	0	0	0	0	0	0	0
143	30623	Shrimps & prawns, not frozen, in shell or not, including boiled in sh	1	0	0	1	0	0	0	0	0	0	0	0	0	0	0	0	0	0	0	0	0	0	0	0	0	0	0
144	30624	Crabs, not frozen, in shell or not, including boiled in shell	1	0	0	1	0	0	0	0	0	0	0	0	0	0	0	0	0	0	0	0	0	0	0	0	0	0	0
145	30629	Crustaceans nes, not frozen, in shell or not, including boiled in she	1	0	0	1	0	0	0	0	0	0	0	0	0	0	0	0	0	0	0	0	0	0	0	0	0	0	0
146	30710	oysters, shelld or not, live, fresh, chilld, frozen, drid, saltd or i	1	0	0	1	0	0	0	0	0	0	0	0	0	0	0	0	0	0	0	0	0	0	0	0	0	0	0
147	30721	Scallops, including queen scallops, shelled or not, live, fresh or ch	1	0	0	1	0	0	0	0	0	0	0	0	0	0	0	0	0	0	0	0	0	0	0	0	0	0	0
148	30729	Scallops, incl queen scallops, shelld o not, frozen, drid, saltd o in	1	0	0	1	0	0	0	0	0	0	0	0	0	0	0	0	0	0	0	0	0	0	0	0	0	0	0
149	30731	Mussels, shelled or not, live, fresh or chilled	1	0	0	1	0	0	0	0	0	0	0	0	0	0	0	0	0	0	0	0	0	0	0	0	0	0	0
150	30739	Mussels, shelled or not, frozen, dried, salted or in brine	1	0	0	1	0	0	0	0	0	0	0	0	0	0	0	0	0	0	0	0	0	0	0	0	0	0	0
151	30741	Cuttle fish and squid, shelled or not, live, fresh or chilled	1	0	0	1	0	0	0	0	0	0	0	0	0	0	0	0	0	0	0	0	0	0	0	0	0	0	0
152	30749	Cuttle fish and squid, shelled or not, frozen, dried, salted or in br	1	0	0	1	0	0	0	0	0	0	0	0	0	0	0	0	0	0	0	0	0	0	0	0	0	0	0
153	30751	octopus, live, fresh or chilled	1	0	0	1	0	0	0	0	0	0	0	0	0	0	0	0	0	0	0	0	0	0	0	0	0	0	0
154	30759	octopus, frozen, dried, salted or in brine	1	0	0	1	0	0	0	0	0	0	0	0	0	0	0	0	0	0	0	0	0	0	0	0	0	0	0
155	30760	Snails, (ex sea) shelld or not, live, fresh, chd, fz, drid, saltd or	1	0	0	1	0	0	0	0	0	0	0	0	0	0	0	0	0	0	0	0	0	0	0	0	0	0	0
156	30791	Molluscs nes, shelld/not, and aquatic invertebrates nes, live, fr/chi	1	0	0	1	0	0	0	0	0	0	0	0	0	0	0	0	0	0	0	0	0	0	0	0	0	0	0
157	30799	Molluscs nes, shelld o not & aquatic invert nes, fz, drid, saltd o in	1	0	0	1	0	0	0	0	0	0	0	0	0	0	0	0	0	0	0	0	0	0	0	0	0	0	0
158	40110	Milk not concentrated and unsweetened not exceeding 1% fat	1	0	0	0	0	1	0	0	0	0	0	0	0	0	0	0	0	0	0	0	0	0	0	0	0	0	0
159	40120	Milk not concentrated & unsweetened exceeding 1% not exceeding 6% fat	1	0	0	0	0	1	0	0	0	0	0	0	0	0	0	0	0	0	0	0	0	0	0	0	0	0	0
160	40130	Milk and cream not concentrated and unsweetened exceeding 6% fat	1	0	0	0	0	1	0	0	0	0	0	0	0	0	0	0	0	0	0	0	0	0	0	0	0	0	0
161	40210	Milk powder not exceeding 1.5% fat	1	0	0	0	0	1	0	0	0	0	0	0	0	0	0	0	0	0	0	0	0	0	0	0	0	0	0
162	40221	Milk and cream powder unsweetened exceeding 1.5% fat	1	0	0	0	0	1	0	0	0	0	0	0	0	0	0	0	0	0	0	0	0	0	0	0	0	0	0
163	40229	Milk and cream powder sweetened exceeding 1.5% fat	1	0	0	0	0	1	0	0	0	0	0	0	0	0	0	0	0	0	0	0	0	0	0	0	0	0	0
164	40291	Milk and cream unsweetened, nes	1	0	0	0	0	1	0	0	0	0	0	0	0	0	0	0	0	0	0	0	0	0	0	0	0	0	0
165	40299	Milk and cream nes sweetened	1	0	0	0	0	1	0	0	0	0	0	0	0	0	0	0	0	0	0	0	0	0	0	0	0	0	0
166	40310	Yogurt concentratd o not, sweetend o not, flavord o contg fruit o coc	1	0	0	0	0	1	0	0	0	0	0	0	0	0	0	0	0	0	0	0	0	0	0	0	0	0	0
167	40390	Buttermilk, curdled milk & cream, kephir & ferm or acid milk & cream	1	0	0	0	0	1	0	0	0	0	0	0	0	0	0	0	0	0	0	0	0	0	0	0	0	0	0
168	40410	Whey whether or not concentrated or sweetened	1	0	0	0	0	1	0	0	0	0	0	0	0	0	0	0	0	0	0	0	0	0	0	0	0	0	0
169	40490	Products consisting of natural milk constituents sweetened or not nes	1	0	0	0	0	1	0	0	0	0	0	0	0	0	0	0	0	0	0	0	0	0	0	0	0	0	0
170	40510	Butter (Excl. Dehydrated Butter And Ghee)	1	0	0	0	0	1	0	0	0	0	0	0	0	0	0	0	0	0	0	0	0	0	0	0	0	0	0
171	40520	Dairy Spreads of A Fat Content, By Weight, of >=39% But <80%	1	0	0	0	0	1	0	0	0	0	0	0	0	0	0	0	0	0	0	0	0	0	0	0	0	0	0
172	40590	Fats, oils Derived From Milk, Dehydrated Butter, Ghee (Excl. Natural Butter.)	1	0	0	0	0	1	0	0	0	0	0	0	0	0	0	0	0	0	0	0	0	0	0	0	0	0	0
173	40610	Cheese, fresh (including whey cheese) unfermented, and curd	1	0	0	0	0	1	0	0	0	0	0	0	0	0	0	0	0	0	0	0	0	0	0	0	0	0	0
174	40620	Cheese, grated or powdered, of all kinds	1	0	0	0	0	1	0	0	0	0	0	0	0	0	0	0	0	0	0	0	0	0	0	0	0	0	0
175	40630	Cheese processed, not grated or powdered	1	0	0	0	0	1	0	0	0	0	0	0	0	0	0	0	0	0	0	0	0	0	0	0	0	0	0
176	40640	Cheese, blue0veined	1	0	0	0	0	1	0	0	0	0	0	0	0	0	0	0	0	0	0	0	0	0	0	0	0	0	0
177	40690	Cheese (Excl. Fresh Cheese, Incl. Whey Cheese, Not Fermented,..)	1	0	0	0	0	1	0	0	0	0	0	0	0	0	0	0	0	0	0	0	0	0	0	0	0	0	0
178	40700	Eggs, bird, in shell, fresh, preserved or cooked	1	0	0	0	0	1	0	0	0	0	0	0	0	0	0	0	0	0	0	0	0	0	0	0	0	0	0
179	40811	Egg yolks dried	1	0	0	0	0	1	0	0	0	0	0	0	0	0	0	0	0	0	0	0	0	0	0	0	0	0	0
180	40819	Egg yolks nes	1	0	0	0	0	1	0	0	0	0	0	0	0	0	0	0	0	0	0	0	0	0	0	0	0	0	0
181	40891	Eggs, bird, not in shell, dried	1	0	0	0	0	1	0	0	0	0	0	0	0	0	0	0	0	0	0	0	0	0	0	0	0	0	0
182	40899	Eggs, bird, not in shell nes	1	0	0	0	0	1	0	0	0	0	0	0	0	0	0	0	0	0	0	0	0	0	0	0	0	0	0
183	40900	Honey, natural	1	0	0	0	0	1	0	0	0	0	0	0	0	0	0	0	0	0	0	0	0	0	0	0	0	0	0
184	41000	Edible products of animal origin nes	1	0	0	0	0	1	0	0	0	0	0	0	0	0	0	0	0	0	0	0	0	0	0	0	0	0	0
185	50100	Hair, human, unworked washed or scoured or not and waste	1	0	0	0	0	1	0	0	0	0	0	0	0	0	0	0	0	0	0	0	0	0	0	0	0	0	0
186	50210	Bristles, hair and waste of pigs, hogs or boars	1	0	0	0	0	1	0	0	0	0	0	0	0	0	0	0	0	0	0	0	0	0	0	0	0	0	0
187	50290	Hair and waste of badger and of other brushmaking hair	1	0	0	0	0	1	0	0	0	0	0	0	0	0	0	0	0	0	0	0	0	0	0	0	0	0	0
188	50300	Horsehair & waste put up or not as a layer with or without supg mater	1	0	0	0	0	1	0	0	0	0	0	0	0	0	0	0	0	0	0	0	0	0	0	0	0	0	0
189	50400	Guts, bladders and stomachs of animals except fish whole or in pieces	1	0	0	0	0	1	0	0	0	0	0	0	0	0	0	0	0	0	0	0	0	0	0	0	0	0	0
190	50510	Feathers used for stuffg & down cleaned, disinfected or treated for p	1	0	0	0	0	1	0	0	0	0	0	0	0	0	0	0	0	0	0	0	0	0	0	0	0	0	0
191	50590	Feathers & down nes clnd, disinfectd presvd, featherd pts & skins pdr	1	0	0	0	0	1	0	0	0	0	0	0	0	0	0	0	0	0	0	0	0	0	0	0	0	0	0
192	50610	ossein & bones treated with acid, unworked, defatted or simply prepar	1	0	0	0	0	1	0	0	0	0	0	0	0	0	0	0	0	0	0	0	0	0	0	0	0	0	0
193	50690	Bones & horn0cores degelatinisd, unwk, defattd o simply prepr, powder	1	0	0	0	0	1	0	0	0	0	0	0	0	0	0	0	0	0	0	0	0	0	0	0	0	0	0
194	50710	Ivory unworked or simply prepared not cut to shape & powder & waste	1	0	0	0	0	1	0	0	0	0	0	0	0	0	0	0	0	0	0	0	0	0	0	0	0	0	0
195	50790	Whalebone, horns, etc unworkd or simply prepard, unshapd, and powder	1	0	0	0	0	1	0	0	0	0	0	0	0	0	0	0	0	0	0	0	0	0	0	0	0	0	0
196	50800	Coral & sim mat, shellfsh shell, cuttl bone, echinoderm unwk unshp pd	1	0	0	0	0	1	0	0	0	0	0	0	0	0	0	0	0	0	0	0	0	0	0	0	0	0	0
197	50900	Sponges, natural of animal origin	1	0	0	0	0	1	0	0	0	0	0	0	0	0	0	0	0	0	0	0	0	0	0	0	0	0	0
198	51000	Ambergris, castoreum, etc, bile drid/not & animal gland & prod for ph	1	0	0	0	0	1	0	0	0	0	0	0	0	0	0	0	0	0	0	0	0	0	0	0	0	0	0
199	51110	Semen bovine	1	0	0	0	0	1	0	0	0	0	0	0	0	0	0	0	0	0	0	0	0	0	0	0	0	0	0
200	51191	Fish, shellfish & aqua invert prod nes & dead anim of Ch 3 nt for hum	1	0	0	0	0	1	0	0	0	0	0	0	0	0	0	0	0	0	0	0	0	0	0	0	0	0	0
201	51199	Animal prods nes & dead animals of Chapter I unfit for human consumpt	1	0	0	0	0	1	0	0	0	0	0	0	0	0	0	0	0	0	0	0	0	0	0	0	0	0	0
202	60110	Bulbs, tubers, tuberous roots, corms, crowns and rhizomes, dormant	1	0	0	0	0	1	0	0	0	0	0	0	0	0	0	0	0	0	0	0	0	0	0	0	0	0	0
203	60120	Bulbs, tubers, corms etc in growth or in flower & chicory plants & ro	1	0	0	0	0	1	0	0	0	0	0	0	0	0	0	0	0	0	0	0	0	0	0	0	0	0	0
204	60210	Cuttings and slips, unrooted	1	0	0	0	0	1	0	0	0	0	0	0	0	0	0	0	0	0	0	0	0	0	0	0	0	0	0
205	60220	Trees, edible fruit or not, shrubs and bushes, grafted or not	1	0	0	0	0	1	0	0	0	0	0	0	0	0	0	0	0	0	0	0	0	0	0	0	0	0	0
206	60230	Rhododendrons and azaleas, grafted or not	1	0	0	0	0	1	0	0	0	0	0	0	0	0	0	0	0	0	0	0	0	0	0	0	0	0	0
207	60240	Roses, grafted or not	1	0	0	0	0	1	0	0	0	0	0	0	0	0	0	0	0	0	0	0	0	0	0	0	0	0	0
208	60290	Live Plants, Incl. Their Roots, and Mushroom Spawn (Excl. Bulbs, Tubers.)	1	0	0	0	0	1	0	0	0	0	0	0	0	0	0	0	0	0	0	0	0	0	0	0	0	0	0
209	60310	Cut flowers & flower buds for bouquets or ornamental purposes, fresh	1	0	0	0	0	1	0	0	0	0	0	0	0	0	0	0	0	0	0	0	0	0	0	0	0	0	0
210	60390	Cut flowers & flower buds for bouquets or ornamental purposes, ex fre	1	0	0	0	0	1	0	0	0	0	0	0	0	0	0	0	0	0	0	0	0	0	0	0	0	0	0
211	60410	Mosses and lichens suitable for bouquets or for ornamental purposes	1	0	0	0	0	1	0	0	0	0	0	0	0	0	0	0	0	0	0	0	0	0	0	0	0	0	0
212	60491	Foliage, branch & pts of plant w/o flo/bud, grass, for bouquets & orn	1	0	0	0	0	1	0	0	0	0	0	0	0	0	0	0	0	0	0	0	0	0	0	0	0	0	0
213	60499	Foliage, branch, etc w/o flowers/buds & grass for bouquet/orn purp ex	1	0	0	0	0	1	0	0	0	0	0	0	0	0	0	0	0	0	0	0	0	0	0	0	0	0	0
214	70110	Potatoes seed, fresh or chilled	1	0	0	0	0	1	0	0	0	0	0	0	0	0	0	0	0	0	0	0	0	0	0	0	0	0	0
215	70190	Potatoes, fresh or chilled nes	1	0	0	0	0	1	0	0	0	0	0	0	0	0	0	0	0	0	0	0	0	0	0	0	0	0	0
216	70200	Tomatoes, fresh or chilled	1	0	0	0	0	1	0	0	0	0	0	0	0	0	0	0	0	0	0	0	0	0	0	0	0	0	0
217	70310	onions and shallots, fresh or chilled	1	0	0	0	0	1	0	0	0	0	0	0	0	0	0	0	0	0	0	0	0	0	0	0	0	0	0
218	70320	Garlic, fresh or chilled	1	0	0	0	0	1	0	0	0	0	0	0	0	0	0	0	0	0	0	0	0	0	0	0	0	0	0
219	70390	Leeks and other alliaceous vegetables, fresh or chilled	1	0	0	0	0	1	0	0	0	0	0	0	0	0	0	0	0	0	0	0	0	0	0	0	0	0	0
220	70410	Cauliflowers and headed broccoli, fresh or chilled	1	0	0	0	0	1	0	0	0	0	0	0	0	0	0	0	0	0	0	0	0	0	0	0	0	0	0
221	70420	Brussels sprouts, fresh or chilled	1	0	0	0	0	1	0	0	0	0	0	0	0	0	0	0	0	0	0	0	0	0	0	0	0	0	0
222	70490	Cabbages, kohlrabi, kale and sim edible brassicas nes, fresh or chill	1	0	0	0	0	1	0	0	0	0	0	0	0	0	0	0	0	0	0	0	0	0	0	0	0	0	0
223	70511	Cabbage lettuce (head lettuce) fresh or chilled	1	0	0	0	0	1	0	0	0	0	0	0	0	0	0	0	0	0	0	0	0	0	0	0	0	0	0
224	70519	Lettuce, fresh or chilled nes	1	0	0	0	0	1	0	0	0	0	0	0	0	0	0	0	0	0	0	0	0	0	0	0	0	0	0
225	70521	Witloof chicory, fresh or chilled	1	0	0	0	0	1	0	0	0	0	0	0	0	0	0	0	0	0	0	0	0	0	0	0	0	0	0
226	70529	Chicory, fresh or chilled, nes	1	0	0	0	0	1	0	0	0	0	0	0	0	0	0	0	0	0	0	0	0	0	0	0	0	0	0
227	70610	Carrots and turnips, fresh or chilled	1	0	0	0	0	1	0	0	0	0	0	0	0	0	0	0	0	0	0	0	0	0	0	0	0	0	0
228	70690	Salad beetroot, salsif, celeriac, radish & sim edibl roots, fresh/chi	1	0	0	0	0	1	0	0	0	0	0	0	0	0	0	0	0	0	0	0	0	0	0	0	0	0	0
229	70700	Cucumbers and gherkins, fresh or chilled	1	0	0	0	0	1	0	0	0	0	0	0	0	0	0	0	0	0	0	0	0	0	0	0	0	0	0
230	70810	Peas, shelled or unshelled, fresh or chilled	1	0	0	0	0	1	0	0	0	0	0	0	0	0	0	0	0	0	0	0	0	0	0	0	0	0	0
231	70820	Beans, shelled or unshelled, fresh or chilled	1	0	0	0	0	1	0	0	0	0	0	0	0	0	0	0	0	0	0	0	0	0	0	0	0	0	0
232	70890	Leguminous vegetables, shelled or unshelled, fresh or chilled nes	1	0	0	0	0	1	0	0	0	0	0	0	0	0	0	0	0	0	0	0	0	0	0	0	0	0	0
233	70910	Globe artichokes, fresh or chilled	1	0	0	0	0	1	0	0	0	0	0	0	0	0	0	0	0	0	0	0	0	0	0	0	0	0	0
234	70920	Asparagus, fresh or chilled	1	0	0	0	0	1	0	0	0	0	0	0	0	0	0	0	0	0	0	0	0	0	0	0	0	0	0
235	70930	Aubergines(egg0plants), fresh or chilled	1	0	0	0	0	1	0	0	0	0	0	0	0	0	0	0	0	0	0	0	0	0	0	0	0	0	0
236	70940	Celery, other than celeriac, fresh or chilled	1	0	0	0	0	1	0	0	0	0	0	0	0	0	0	0	0	0	0	0	0	0	0	0	0	0	0
237	70951	Mushrooms, fresh or chilled	1	0	0	0	0	1	0	0	0	0	0	0	0	0	0	0	0	0	0	0	0	0	0	0	0	0	0
238	70952	Truffles, fresh or chilled	1	0	0	0	0	1	0	0	0	0	0	0	0	0	0	0	0	0	0	0	0	0	0	0	0	0	0
239	70960	Peppers of the genus Capsicum or of the genus Pimenta, fresh or chill	1	0	0	0	0	1	0	0	0	0	0	0	0	0	0	0	0	0	0	0	0	0	0	0	0	0	0
240	70970	Spinach, N0Z spinach & orache spinach (garden spinach), fresh or chil	1	0	0	0	0	1	0	0	0	0	0	0	0	0	0	0	0	0	0	0	0	0	0	0	0	0	0
241	70990	Vegetables, fresh or chilled nes	1	0	0	0	0	1	0	0	0	0	0	0	0	0	0	0	0	0	0	0	0	0	0	0	0	0	0
242	71010	Potatoes, frozen	1	0	0	0	0	1	0	0	0	0	0	0	0	0	0	0	0	0	0	0	0	0	0	0	0	0	0
243	71021	Peas, frozen	1	0	0	0	0	1	0	0	0	0	0	0	0	0	0	0	0	0	0	0	0	0	0	0	0	0	0
244	71022	Beans, frozen	1	0	0	0	0	1	0	0	0	0	0	0	0	0	0	0	0	0	0	0	0	0	0	0	0	0	0
245	71029	Leguminous vegetables frozen nes	1	0	0	0	0	1	0	0	0	0	0	0	0	0	0	0	0	0	0	0	0	0	0	0	0	0	0
246	71030	Spinach, N0Z spinach and orache spinach (garden spinach), frozen	1	0	0	0	0	1	0	0	0	0	0	0	0	0	0	0	0	0	0	0	0	0	0	0	0	0	0
247	71040	Sweet corn, frozen	1	0	0	0	0	1	0	0	0	0	0	0	0	0	0	0	0	0	0	0	0	0	0	0	0	0	0
248	71080	Vegetables, frozen nes	1	0	0	0	0	1	0	0	0	0	0	0	0	0	0	0	0	0	0	0	0	0	0	0	0	0	0
249	71090	Mixtures of vegetables, frozen	1	0	0	0	0	1	0	0	0	0	0	0	0	0	0	0	0	0	0	0	0	0	0	0	0	0	0
250	71110	onions, provisionally preservd but nt suitable f immediate consumptio	1	0	0	0	0	1	0	0	0	0	0	0	0	0	0	0	0	0	0	0	0	0	0	0	0	0	0
251	71120	olives, provisionally preservd but nt suitable f immediate consumptio	1	0	0	0	0	1	0	0	0	0	0	0	0	0	0	0	0	0	0	0	0	0	0	0	0	0	0
252	71130	Capers, provisionally preservd but nt suitable f immediate consumptio	1	0	0	0	0	1	0	0	0	0	0	0	0	0	0	0	0	0	0	0	0	0	0	0	0	0	0
253	71140	Cucumbers & gherkins provisionally presvd, but nt f immediate consump	1	0	0	0	0	1	0	0	0	0	0	0	0	0	0	0	0	0	0	0	0	0	0	0	0	0	0
254	71190	Vegetables nes & mixtures provis presvd but nt f immediate consumptn	1	0	0	0	0	1	0	0	0	0	0	0	0	0	0	0	0	0	0	0	0	0	0	0	0	0	0
255	71220	onions dried but not further prepared	1	0	0	0	0	1	0	0	0	0	0	0	0	0	0	0	0	0	0	0	0	0	0	0	0	0	0
256	71230	Mushrooms and truffles dried but not further prepared	1	0	0	0	0	1	0	0	0	0	0	0	0	0	0	0	0	0	0	0	0	0	0	0	0	0	0
257	71290	Vegetables and mixtures dried, but not further prepared nes	1	0	0	0	0	1	0	0	0	0	0	0	0	0	0	0	0	0	0	0	0	0	0	0	0	0	0
258	71310	Peas dried, shelled, whether or not skinned or split	1	0	0	0	0	1	0	0	0	0	0	0	0	0	0	0	0	0	0	0	0	0	0	0	0	0	0
259	71320	Chickpeas, dried, shelled, whether or not skinned or split	1	0	0	0	0	1	0	0	0	0	0	0	0	0	0	0	0	0	0	0	0	0	0	0	0	0	0
260	71331	Urd, mung, black/green gram beans drid shelld, whether/not skinnd/spl	1	0	0	0	0	1	0	0	0	0	0	0	0	0	0	0	0	0	0	0	0	0	0	0	0	0	0
261	71332	Beans, small red (Adzuki) dried, shelled, whether or not skinned or s	1	0	0	0	0	1	0	0	0	0	0	0	0	0	0	0	0	0	0	0	0	0	0	0	0	0	0
262	71333	Kidney beans & white pea beans drid shelld, whether o not skinnd o sp	1	0	0	0	0	1	0	0	0	0	0	0	0	0	0	0	0	0	0	0	0	0	0	0	0	0	0
263	71339	Beans dried, shelled, whether or not skinned or split, nes	1	0	0	0	0	1	0	0	0	0	0	0	0	0	0	0	0	0	0	0	0	0	0	0	0	0	0
264	71340	Lentils dried, shelled, whether or not skinned or split	1	0	0	0	0	1	0	0	0	0	0	0	0	0	0	0	0	0	0	0	0	0	0	0	0	0	0
265	71350	Broad beans & horse beans dried, shelled, whether or not skinned or s	1	0	0	0	0	1	0	0	0	0	0	0	0	0	0	0	0	0	0	0	0	0	0	0	0	0	0
266	71390	Leguminous vegetables dried, shelled, whether or not skinnd or split,	1	0	0	0	0	1	0	0	0	0	0	0	0	0	0	0	0	0	0	0	0	0	0	0	0	0	0
267	71410	Manioc (cassava), fresh or dried, whether or not sliced or pelleted	1	0	0	0	0	1	0	0	0	0	0	0	0	0	0	0	0	0	0	0	0	0	0	0	0	0	0
268	71420	Sweet potatoes, fresh or dried, whether or not sliced or pelleted	1	0	0	0	0	1	0	0	0	0	0	0	0	0	0	0	0	0	0	0	0	0	0	0	0	0	0
269	71490	Arrowroot, salep etc fr o drid whether o not slicd o pelletd & sago p	1	0	0	0	0	1	0	0	0	0	0	0	0	0	0	0	0	0	0	0	0	0	0	0	0	0	0
270	80111	Desiccated Coconuts	1	0	0	0	0	1	0	0	0	0	0	0	0	0	0	0	0	0	0	0	0	0	0	0	0	0	0
271	80119	Fresh Coconuts, Whether or Not Shelled or Peeled	1	0	0	0	0	1	0	0	0	0	0	0	0	0	0	0	0	0	0	0	0	0	0	0	0	0	0
272	80121	Fresh or Dried Brazil Nuts, In Shell	1	0	0	0	0	1	0	0	0	0	0	0	0	0	0	0	0	0	0	0	0	0	0	0	0	0	0
273	80122	Fresh or Dried Brazil Nuts, Shelled	1	0	0	0	0	1	0	0	0	0	0	0	0	0	0	0	0	0	0	0	0	0	0	0	0	0	0
274	80131	Fresh or Dried Cashew Nuts, In Shell	1	0	0	0	0	1	0	0	0	0	0	0	0	0	0	0	0	0	0	0	0	0	0	0	0	0	0
275	80132	Fresh or Dried Cashew Nuts, Shelled	1	0	0	0	0	1	0	0	0	0	0	0	0	0	0	0	0	0	0	0	0	0	0	0	0	0	0
276	80211	Almonds in shell fresh or dried	1	0	0	0	0	1	0	0	0	0	0	0	0	0	0	0	0	0	0	0	0	0	0	0	0	0	0
277	80212	Almonds, fresh or dried, shelled or peeled	1	0	0	0	0	1	0	0	0	0	0	0	0	0	0	0	0	0	0	0	0	0	0	0	0	0	0
278	80221	Hazelnuts or filberts in shell fresh or dried	1	0	0	0	0	1	0	0	0	0	0	0	0	0	0	0	0	0	0	0	0	0	0	0	0	0	0
279	80222	Hazelnuts or filberts, fresh or dried, shelled or peeled	1	0	0	0	0	1	0	0	0	0	0	0	0	0	0	0	0	0	0	0	0	0	0	0	0	0	0
280	80231	Walnuts in shell, fresh or dried	1	0	0	0	0	1	0	0	0	0	0	0	0	0	0	0	0	0	0	0	0	0	0	0	0	0	0
281	80232	Walnuts, fresh or dried, shelled or peeled	1	0	0	0	0	1	0	0	0	0	0	0	0	0	0	0	0	0	0	0	0	0	0	0	0	0	0
282	80240	Chestnuts, fresh or dried, whether or not shelled or peeled	1	0	0	0	0	1	0	0	0	0	0	0	0	0	0	0	0	0	0	0	0	0	0	0	0	0	0
283	80250	Pistachios, fresh or dried, whether or not shelled or peeled	1	0	0	0	0	1	0	0	0	0	0	0	0	0	0	0	0	0	0	0	0	0	0	0	0	0	0
284	80290	Nuts edible, fresh or dried, whether or not shelled or peeled, nes	1	0	0	0	0	1	0	0	0	0	0	0	0	0	0	0	0	0	0	0	0	0	0	0	0	0	0
285	80300	Bananas including plantains, fresh or dried	1	0	0	0	0	1	0	0	0	0	0	0	0	0	0	0	0	0	0	0	0	0	0	0	0	0	0
286	80410	Dates, fresh or dried	1	0	0	0	0	1	0	0	0	0	0	0	0	0	0	0	0	0	0	0	0	0	0	0	0	0	0
287	80420	Figs, fresh or dried	1	0	0	0	0	1	0	0	0	0	0	0	0	0	0	0	0	0	0	0	0	0	0	0	0	0	0
288	80430	Pineapples, fresh or dried	1	0	0	0	0	1	0	0	0	0	0	0	0	0	0	0	0	0	0	0	0	0	0	0	0	0	0
289	80440	Avocados, fresh or dried	1	0	0	0	0	1	0	0	0	0	0	0	0	0	0	0	0	0	0	0	0	0	0	0	0	0	0
290	80450	Guavas, mangoes and mangosteens, fresh or dried	1	0	0	0	0	1	0	0	0	0	0	0	0	0	0	0	0	0	0	0	0	0	0	0	0	0	0
291	80510	oranges, fresh or dried	1	0	0	0	0	1	0	0	0	0	0	0	0	0	0	0	0	0	0	0	0	0	0	0	0	0	0
292	80520	Mandarins(tang & sats)clementines & wilkgs & sim citrus hybrids, fres	1	0	0	0	0	1	0	0	0	0	0	0	0	0	0	0	0	0	0	0	0	0	0	0	0	0	0
293	80530	Lemons and limes, fresh or dried	1	0	0	0	0	1	0	0	0	0	0	0	0	0	0	0	0	0	0	0	0	0	0	0	0	0	0
294	80540	Grapefruit, fresh or dried	1	0	0	0	0	1	0	0	0	0	0	0	0	0	0	0	0	0	0	0	0	0	0	0	0	0	0
295	80590	Citrus fruits, fresh or dried, nes	1	0	0	0	0	1	0	0	0	0	0	0	0	0	0	0	0	0	0	0	0	0	0	0	0	0	0
296	80610	Grapes, fresh	1	0	0	0	0	1	0	0	0	0	0	0	0	0	0	0	0	0	0	0	0	0	0	0	0	0	0
297	80620	Grapes, dried	1	0	0	0	0	1	0	0	0	0	0	0	0	0	0	0	0	0	0	0	0	0	0	0	0	0	0
298	80711	Fresh Watermelons	1	0	0	0	0	1	0	0	0	0	0	0	0	0	0	0	0	0	0	0	0	0	0	0	0	0	0
299	80719	Fresh Melons (Excl. Watermelons)	1	0	0	0	0	1	0	0	0	0	0	0	0	0	0	0	0	0	0	0	0	0	0	0	0	0	0
300	80720	Papaws (papayas), fresh	1	0	0	0	0	1	0	0	0	0	0	0	0	0	0	0	0	0	0	0	0	0	0	0	0	0	0
301	80810	Apples, fresh	1	0	0	0	0	1	0	0	0	0	0	0	0	0	0	0	0	0	0	0	0	0	0	0	0	0	0
302	80820	Pears and quinces, fresh	1	0	0	0	0	1	0	0	0	0	0	0	0	0	0	0	0	0	0	0	0	0	0	0	0	0	0
303	80910	Apricots, fresh	1	0	0	0	0	1	0	0	0	0	0	0	0	0	0	0	0	0	0	0	0	0	0	0	0	0	0
304	80920	Cherries, fresh	1	0	0	0	0	1	0	0	0	0	0	0	0	0	0	0	0	0	0	0	0	0	0	0	0	0	0
305	80930	Peaches, including nectarines, fresh	1	0	0	0	0	1	0	0	0	0	0	0	0	0	0	0	0	0	0	0	0	0	0	0	0	0	0
306	80940	Plums and sloes, fresh	1	0	0	0	0	1	0	0	0	0	0	0	0	0	0	0	0	0	0	0	0	0	0	0	0	0	0
307	81010	Strawberries, fresh	1	0	0	0	0	1	0	0	0	0	0	0	0	0	0	0	0	0	0	0	0	0	0	0	0	0	0
308	81020	Raspberries, blackberries, mulberries and loganberries, fresh	1	0	0	0	0	1	0	0	0	0	0	0	0	0	0	0	0	0	0	0	0	0	0	0	0	0	0
309	81030	Black, white or red currants and gooseberries, fresh	1	0	0	0	0	1	0	0	0	0	0	0	0	0	0	0	0	0	0	0	0	0	0	0	0	0	0
310	81040	Cranberries, bilberries and other fruits of the genus Vaccinium, fres	1	0	0	0	0	1	0	0	0	0	0	0	0	0	0	0	0	0	0	0	0	0	0	0	0	0	0
311	81050	Fresh Kiwifruit	1	0	0	0	0	1	0	0	0	0	0	0	0	0	0	0	0	0	0	0	0	0	0	0	0	0	0
312	81090	Fruits, fresh nes	1	0	0	0	0	1	0	0	0	0	0	0	0	0	0	0	0	0	0	0	0	0	0	0	0	0	0
313	81110	Strawberries, uncookd o steamd o boild in water, sweetend o not, froz	1	0	0	0	0	1	0	0	0	0	0	0	0	0	0	0	0	0	0	0	0	0	0	0	0	0	0
314	81120	Raspberries, mulberries, etc uncook, steam/boil in water sweetend/nt,	1	0	0	0	0	1	0	0	0	0	0	0	0	0	0	0	0	0	0	0	0	0	0	0	0	0	0
315	81190	Fruits & edible nuts uncook, steam/boil (water) sweetend/not, frozen,	1	0	0	0	0	1	0	0	0	0	0	0	0	0	0	0	0	0	0	0	0	0	0	0	0	0	0
316	81210	Cherries provisionally preservd but unsuitable f immediate consumptio	1	0	0	0	0	1	0	0	0	0	0	0	0	0	0	0	0	0	0	0	0	0	0	0	0	0	0
317	81220	Strawberries provis preservd but unsuitable f immediate consumption	1	0	0	0	0	1	0	0	0	0	0	0	0	0	0	0	0	0	0	0	0	0	0	0	0	0	0
318	81290	Fruits & nuts provis preservd but unfit f immediate consumption nes	1	0	0	0	0	1	0	0	0	0	0	0	0	0	0	0	0	0	0	0	0	0	0	0	0	0	0
319	81310	Apricots, dried	1	0	0	0	0	1	0	0	0	0	0	0	0	0	0	0	0	0	0	0	0	0	0	0	0	0	0
320	81320	Prunes, dried	1	0	0	0	0	1	0	0	0	0	0	0	0	0	0	0	0	0	0	0	0	0	0	0	0	0	0
321	81330	Apples, dried	1	0	0	0	0	1	0	0	0	0	0	0	0	0	0	0	0	0	0	0	0	0	0	0	0	0	0
322	81340	Fruits, dried nes	1	0	0	0	0	1	0	0	0	0	0	0	0	0	0	0	0	0	0	0	0	0	0	0	0	0	0
323	81350	Mixtures of edible nuts or dried fruits of this chapter	1	0	0	0	0	1	0	0	0	0	0	0	0	0	0	0	0	0	0	0	0	0	0	0	0	0	0
324	81400	Peel of citrus fruit/melons (watermelons) fresh, frz, drid/prov presv	1	0	0	0	0	1	0	0	0	0	0	0	0	0	0	0	0	0	0	0	0	0	0	0	0	0	0
325	90111	Coffee, not roasted, not decaffeinated	1	0	0	0	0	1	0	0	0	0	0	0	0	0	0	0	0	0	0	0	0	0	0	0	0	0	0
326	90112	Coffee, not roasted, decaffeinated	1	0	0	0	0	1	0	0	0	0	0	0	0	0	0	0	0	0	0	0	0	0	0	0	0	0	0
327	90121	Coffee, roasted, not decaffeinated	1	0	0	0	0	1	0	0	0	0	0	0	0	0	0	0	0	0	0	0	0	0	0	0	0	0	0
328	90122	Coffee, roasted, decaffeinated	1	0	0	0	0	1	0	0	0	0	0	0	0	0	0	0	0	0	0	0	0	0	0	0	0	0	0
329	90190	Coffee Husks and Skins; Coffee Substitutes	1	0	0	0	0	1	0	0	0	0	0	0	0	0	0	0	0	0	0	0	0	0	0	0	0	0	0
330	90210	Green tea (not fermented) in packages not exceeding 3 kg	1	0	0	0	0	1	0	0	0	0	0	0	0	0	0	0	0	0	0	0	0	0	0	0	0	0	0
331	90220	Green tea (not fermented) in packages exceeding 3 kg	1	0	0	0	0	1	0	0	0	0	0	0	0	0	0	0	0	0	0	0	0	0	0	0	0	0	0
332	90230	Black tea (fermented) & partly fermentd tea in packages not exceedg 3	1	0	0	0	0	1	0	0	0	0	0	0	0	0	0	0	0	0	0	0	0	0	0	0	0	0	0
333	90240	Black tea (fermented) & partly fermented tea in packages exceedg 3 kg	1	0	0	0	0	1	0	0	0	0	0	0	0	0	0	0	0	0	0	0	0	0	0	0	0	0	0
334	90300	Mat・92.5	1	0	0	0	0	1	0	0	0	0	0	0	0	0	0	0	0	0	0	0	0	0	0	0	0	0	0
335	90411	Pepper of the genus Piper, ex cubeb pepper, neither crushd nor ground	1	0	0	0	0	1	0	0	0	0	0	0	0	0	0	0	0	0	0	0	0	0	0	0	0	0	0
336	90412	Pepper of the genus Piper, except cubeb pepper, crushed or ground	1	0	0	0	0	1	0	0	0	0	0	0	0	0	0	0	0	0	0	0	0	0	0	0	0	0	0
337	90420	Fruits of the genus Capsicum or Pimenta, dried, crushed or ground	1	0	0	0	0	1	0	0	0	0	0	0	0	0	0	0	0	0	0	0	0	0	0	0	0	0	0
338	90500	Vanilla beans	1	0	0	0	0	1	0	0	0	0	0	0	0	0	0	0	0	0	0	0	0	0	0	0	0	0	0
339	90610	Cinnamon and cinnamon0tree flowers neither crushed nor ground	1	0	0	0	0	1	0	0	0	0	0	0	0	0	0	0	0	0	0	0	0	0	0	0	0	0	0
340	90620	Cinnamon and cinnamon0tree flowers crushed or ground	1	0	0	0	0	1	0	0	0	0	0	0	0	0	0	0	0	0	0	0	0	0	0	0	0	0	0
341	90700	Cloves (whole fruit, cloves and stems)	1	0	0	0	0	1	0	0	0	0	0	0	0	0	0	0	0	0	0	0	0	0	0	0	0	0	0
342	90810	Nutmeg	1	0	0	0	0	1	0	0	0	0	0	0	0	0	0	0	0	0	0	0	0	0	0	0	0	0	0
343	90820	Mace	1	0	0	0	0	1	0	0	0	0	0	0	0	0	0	0	0	0	0	0	0	0	0	0	0	0	0
344	90830	Cardamoms	1	0	0	0	0	1	0	0	0	0	0	0	0	0	0	0	0	0	0	0	0	0	0	0	0	0	0
345	90910	Anise or badian seeds	1	0	0	0	0	1	0	0	0	0	0	0	0	0	0	0	0	0	0	0	0	0	0	0	0	0	0
346	90920	Coriander seeds	1	0	0	0	0	1	0	0	0	0	0	0	0	0	0	0	0	0	0	0	0	0	0	0	0	0	0
347	90930	Cumin seeds	1	0	0	0	0	1	0	0	0	0	0	0	0	0	0	0	0	0	0	0	0	0	0	0	0	0	0
348	90940	Caraway seeds	1	0	0	0	0	1	0	0	0	0	0	0	0	0	0	0	0	0	0	0	0	0	0	0	0	0	0
349	90950	Fennel or juniper seeds	1	0	0	0	0	1	0	0	0	0	0	0	0	0	0	0	0	0	0	0	0	0	0	0	0	0	0
350	91010	Ginger	1	0	0	0	0	1	0	0	0	0	0	0	0	0	0	0	0	0	0	0	0	0	0	0	0	0	0
351	91020	Saffron	1	0	0	0	0	1	0	0	0	0	0	0	0	0	0	0	0	0	0	0	0	0	0	0	0	0	0
352	91030	Turmeric (curcuma)	1	0	0	0	0	1	0	0	0	0	0	0	0	0	0	0	0	0	0	0	0	0	0	0	0	0	0
353	91040	Thyme and bay leaves	1	0	0	0	0	1	0	0	0	0	0	0	0	0	0	0	0	0	0	0	0	0	0	0	0	0	0
354	91050	Curry	1	0	0	0	0	1	0	0	0	0	0	0	0	0	0	0	0	0	0	0	0	0	0	0	0	0	0
355	91091	Mixtures of two/more of the prods of different headgs to this chapter	1	0	0	0	0	1	0	0	0	0	0	0	0	0	0	0	0	0	0	0	0	0	0	0	0	0	0
356	91099	Spices nes	1	0	0	0	0	1	0	0	0	0	0	0	0	0	0	0	0	0	0	0	0	0	0	0	0	0	0
357	100110	Durum wheat	1	0	0	0	0	1	0	0	0	0	0	0	0	0	0	0	0	0	0	0	0	0	0	0	0	0	0
358	100190	Wheat nes and meslin	1	0	0	0	0	1	0	0	0	0	0	0	0	0	0	0	0	0	0	0	0	0	0	0	0	0	0
359	100200	Rye	1	0	0	0	0	1	0	0	0	0	0	0	0	0	0	0	0	0	0	0	0	0	0	0	0	0	0
360	100300	Barley	1	0	0	0	0	1	0	0	0	0	0	0	0	0	0	0	0	0	0	0	0	0	0	0	0	0	0
361	100400	oats	1	0	0	0	0	1	0	0	0	0	0	0	0	0	0	0	0	0	0	0	0	0	0	0	0	0	0
362	100510	Maize Seed	1	0	0	0	0	1	0	0	0	0	0	0	0	0	0	0	0	0	0	0	0	0	0	0	0	0	0
363	100590	Maize (corn) nes	1	0	0	0	0	1	0	0	0	0	0	0	0	0	0	0	0	0	0	0	0	0	0	0	0	0	0
364	100610	Rice in the husk (paddy or rough)	1	0	0	0	0	1	0	0	0	0	0	0	0	0	0	0	0	0	0	0	0	0	0	0	0	0	0
365	100620	Rice, husked (brown)	1	0	0	0	0	1	0	0	0	0	0	0	0	0	0	0	0	0	0	0	0	0	0	0	0	0	0
366	100630	Rice, semi0milled or wholly milled, whether or not polished or glazed	1	0	0	0	0	1	0	0	0	0	0	0	0	0	0	0	0	0	0	0	0	0	0	0	0	0	0
367	100640	Rice, broken	1	0	0	0	0	1	0	0	0	0	0	0	0	0	0	0	0	0	0	0	0	0	0	0	0	0	0
368	100700	Grain sorghum	1	0	0	0	0	1	0	0	0	0	0	0	0	0	0	0	0	0	0	0	0	0	0	0	0	0	0
369	100810	Buckwheat	1	0	0	0	0	1	0	0	0	0	0	0	0	0	0	0	0	0	0	0	0	0	0	0	0	0	0
370	100820	Millet	1	0	0	0	0	1	0	0	0	0	0	0	0	0	0	0	0	0	0	0	0	0	0	0	0	0	0
371	100830	Canary seed	1	0	0	0	0	1	0	0	0	0	0	0	0	0	0	0	0	0	0	0	0	0	0	0	0	0	0
372	100890	Cereals unmilled nes	1	0	0	0	0	1	0	0	0	0	0	0	0	0	0	0	0	0	0	0	0	0	0	0	0	0	0
373	110100	Wheat or meslin flour	1	0	0	0	0	1	0	0	0	0	0	0	0	0	0	0	0	0	0	0	0	0	0	0	0	0	0
374	110210	Rye flour	1	0	0	0	0	1	0	0	0	0	0	0	0	0	0	0	0	0	0	0	0	0	0	0	0	0	0
375	110220	Maize (corn) flour	1	0	0	0	0	1	0	0	0	0	0	0	0	0	0	0	0	0	0	0	0	0	0	0	0	0	0
376	110230	Rice flour	1	0	0	0	0	1	0	0	0	0	0	0	0	0	0	0	0	0	0	0	0	0	0	0	0	0	0
377	110290	Cereal flour nes	1	0	0	0	0	1	0	0	0	0	0	0	0	0	0	0	0	0	0	0	0	0	0	0	0	0	0
378	110311	Wheat groats and meal	1	0	0	0	0	1	0	0	0	0	0	0	0	0	0	0	0	0	0	0	0	0	0	0	0	0	0
379	110312	oat groats and meal	1	0	0	0	0	1	0	0	0	0	0	0	0	0	0	0	0	0	0	0	0	0	0	0	0	0	0
380	110313	Maize (corn) groats and meal	1	0	0	0	0	1	0	0	0	0	0	0	0	0	0	0	0	0	0	0	0	0	0	0	0	0	0
381	110314	Rice groats and meal	1	0	0	0	0	1	0	0	0	0	0	0	0	0	0	0	0	0	0	0	0	0	0	0	0	0	0
382	110319	Cereal groats and meal nes	1	0	0	0	0	1	0	0	0	0	0	0	0	0	0	0	0	0	0	0	0	0	0	0	0	0	0
383	110321	Wheat pellets	1	0	0	0	0	1	0	0	0	0	0	0	0	0	0	0	0	0	0	0	0	0	0	0	0	0	0
384	110329	Cereal pellets nes	1	0	0	0	0	1	0	0	0	0	0	0	0	0	0	0	0	0	0	0	0	0	0	0	0	0	0
385	110411	Barley, rolled or flaked grains	1	0	0	0	0	1	0	0	0	0	0	0	0	0	0	0	0	0	0	0	0	0	0	0	0	0	0
386	110412	oats, rolled or flaked grains	1	0	0	0	0	1	0	0	0	0	0	0	0	0	0	0	0	0	0	0	0	0	0	0	0	0	0
387	110419	Cereals, rolled or flaked grains nes	1	0	0	0	0	1	0	0	0	0	0	0	0	0	0	0	0	0	0	0	0	0	0	0	0	0	0
388	110421	Barley, hulled, pearled, sliced or kibbled	1	0	0	0	0	1	0	0	0	0	0	0	0	0	0	0	0	0	0	0	0	0	0	0	0	0	0
389	110422	oats, hulled, pearled, sliced or kibbled	1	0	0	0	0	1	0	0	0	0	0	0	0	0	0	0	0	0	0	0	0	0	0	0	0	0	0
390	110423	Maize (corn), hulled, pearled, sliced or kibbled	1	0	0	0	0	1	0	0	0	0	0	0	0	0	0	0	0	0	0	0	0	0	0	0	0	0	0
391	110429	Cereals, hulled, pearled, sliced or kibbled nes	1	0	0	0	0	1	0	0	0	0	0	0	0	0	0	0	0	0	0	0	0	0	0	0	0	0	0
392	110430	Germ of cereals, whole, rolled, flaked or ground	1	0	0	0	0	1	0	0	0	0	0	0	0	0	0	0	0	0	0	0	0	0	0	0	0	0	0
393	110510	Potato flour and meal	1	0	0	0	0	1	0	0	0	0	0	0	0	0	0	0	0	0	0	0	0	0	0	0	0	0	0
394	110520	Potato flakes	1	0	0	0	0	1	0	0	0	0	0	0	0	0	0	0	0	0	0	0	0	0	0	0	0	0	0
395	110610	Flour and meal of the dried leguminous vegetables of heading No 07.13	1	0	0	0	0	1	0	0	0	0	0	0	0	0	0	0	0	0	0	0	0	0	0	0	0	0	0
396	110620	Flour & meal of sago & of roots or tubers with hi starch or inulin co	1	0	0	0	0	1	0	0	0	0	0	0	0	0	0	0	0	0	0	0	0	0	0	0	0	0	0
397	110630	Flour, meal & powder of edible fruits & nuts & peel of citrus fruit o	1	0	0	0	0	1	0	0	0	0	0	0	0	0	0	0	0	0	0	0	0	0	0	0	0	0	0
398	110710	Malt, not roasted	1	0	0	0	0	1	0	0	0	0	0	0	0	0	0	0	0	0	0	0	0	0	0	0	0	0	0
399	110720	Malt, roasted	1	0	0	0	0	1	0	0	0	0	0	0	0	0	0	0	0	0	0	0	0	0	0	0	0	0	0
400	110811	Wheat, starch	1	0	0	0	0	1	0	0	0	0	0	0	0	0	0	0	0	0	0	0	0	0	0	0	0	0	0
401	110812	Maize (corn) starch	1	0	0	0	0	1	0	0	0	0	0	0	0	0	0	0	0	0	0	0	0	0	0	0	0	0	0
402	110813	Potato starch	1	0	0	0	0	1	0	0	0	0	0	0	0	0	0	0	0	0	0	0	0	0	0	0	0	0	0
403	110814	Manioc (cassava) starch	1	0	0	0	0	1	0	0	0	0	0	0	0	0	0	0	0	0	0	0	0	0	0	0	0	0	0
404	110819	Starches nes	1	0	0	0	0	1	0	0	0	0	0	0	0	0	0	0	0	0	0	0	0	0	0	0	0	0	0
405	110820	Inulin	1	0	0	0	0	1	0	0	0	0	0	0	0	0	0	0	0	0	0	0	0	0	0	0	0	0	0
406	110900	Wheat gluten, whether or not dried	1	0	0	0	0	1	0	0	0	0	0	0	0	0	0	0	0	0	0	0	0	0	0	0	0	0	0
407	120100	Soya beans	1	0	0	0	0	1	0	0	0	0	0	0	0	0	0	0	0	0	0	0	0	0	0	0	0	0	0
408	120210	Ground0nuts in shell not roasted or otherwise cooked	1	0	0	0	0	1	0	0	0	0	0	0	0	0	0	0	0	0	0	0	0	0	0	0	0	0	0
409	120220	Ground0nuts shelld, whether or not broken, not roastd or otherwise co	1	0	0	0	0	1	0	0	0	0	0	0	0	0	0	0	0	0	0	0	0	0	0	0	0	0	0
410	120300	Copra	1	0	0	0	0	1	0	0	0	0	0	0	0	0	0	0	0	0	0	0	0	0	0	0	0	0	0
411	120400	Linseed, whether or not broken	1	0	0	0	0	1	0	0	0	0	0	0	0	0	0	0	0	0	0	0	0	0	0	0	0	0	0
412	120500	Rape or colza seeds, whether or not broken	1	0	0	0	0	1	0	0	0	0	0	0	0	0	0	0	0	0	0	0	0	0	0	0	0	0	0
413	120600	Sunflower seeds, whether or not broken	1	0	0	0	0	1	0	0	0	0	0	0	0	0	0	0	0	0	0	0	0	0	0	0	0	0	0
414	120710	Palm nuts and kernels, whether or not broken	1	0	0	0	0	1	0	0	0	0	0	0	0	0	0	0	0	0	0	0	0	0	0	0	0	0	0
415	120720	Cotton seeds, whether or not broken	1	0	0	0	0	1	0	0	0	0	0	0	0	0	0	0	0	0	0	0	0	0	0	0	0	0	0
416	120730	Castor oil seeds, whether or not broken	1	0	0	0	0	1	0	0	0	0	0	0	0	0	0	0	0	0	0	0	0	0	0	0	0	0	0
417	120740	Sesamum seeds, whether or not broken	1	0	0	0	0	1	0	0	0	0	0	0	0	0	0	0	0	0	0	0	0	0	0	0	0	0	0
418	120750	Mustard seeds, whether or not broken	1	0	0	0	0	1	0	0	0	0	0	0	0	0	0	0	0	0	0	0	0	0	0	0	0	0	0
419	120760	Safflower seeds, whether or not broken	1	0	0	0	0	1	0	0	0	0	0	0	0	0	0	0	0	0	0	0	0	0	0	0	0	0	0
420	120791	Poppy seeds, whether or not broken	1	0	0	0	0	1	0	0	0	0	0	0	0	0	0	0	0	0	0	0	0	0	0	0	0	0	0
421	120792	Shea nuts (karite nuts), whether or not broken	1	0	0	0	0	1	0	0	0	0	0	0	0	0	0	0	0	0	0	0	0	0	0	0	0	0	0
422	120799	oil seeds and oleaginous fruits, nes, whether or not broken	1	0	0	0	0	1	0	0	0	0	0	0	0	0	0	0	0	0	0	0	0	0	0	0	0	0	0
423	120810	Soya bean flour and meals	1	0	0	0	0	1	0	0	0	0	0	0	0	0	0	0	0	0	0	0	0	0	0	0	0	0	0
424	120890	Flours and meals of oil seeds or oleaginous fruits, except mustard, n	1	0	0	0	0	1	0	0	0	0	0	0	0	0	0	0	0	0	0	0	0	0	0	0	0	0	0
425	120911	Seeds, sugar beet, for sowing	1	0	0	0	0	1	0	0	0	0	0	0	0	0	0	0	0	0	0	0	0	0	0	0	0	0	0
426	120919	Seeds, beet, for sowing nes	1	0	0	0	0	1	0	0	0	0	0	0	0	0	0	0	0	0	0	0	0	0	0	0	0	0	0
427	120921	Seeds, lucerne (alfalfa), for sowing	1	0	0	0	0	1	0	0	0	0	0	0	0	0	0	0	0	0	0	0	0	0	0	0	0	0	0
428	120922	Seeds, clover, for sowing	1	0	0	0	0	1	0	0	0	0	0	0	0	0	0	0	0	0	0	0	0	0	0	0	0	0	0
429	120923	Seeds, fescue, for sowing	1	0	0	0	0	1	0	0	0	0	0	0	0	0	0	0	0	0	0	0	0	0	0	0	0	0	0
430	120924	Seeds, Kentucky blue grass, for sowing	1	0	0	0	0	1	0	0	0	0	0	0	0	0	0	0	0	0	0	0	0	0	0	0	0	0	0
431	120925	Seeds, rye grass, for sowing	1	0	0	0	0	1	0	0	0	0	0	0	0	0	0	0	0	0	0	0	0	0	0	0	0	0	0
432	120926	Seeds, Timothy grass, for sowing	1	0	0	0	0	1	0	0	0	0	0	0	0	0	0	0	0	0	0	0	0	0	0	0	0	0	0
433	120929	Seeds of forage plants, except beet seeds, for sowing nes	1	0	0	0	0	1	0	0	0	0	0	0	0	0	0	0	0	0	0	0	0	0	0	0	0	0	0
434	120930	Seeds, flower, for sowing	1	0	0	0	0	1	0	0	0	0	0	0	0	0	0	0	0	0	0	0	0	0	0	0	0	0	0
435	120991	Seeds, vegetable, nes for sowing	1	0	0	0	0	1	0	0	0	0	0	0	0	0	0	0	0	0	0	0	0	0	0	0	0	0	0
436	120999	Seeds, fruit and spores for sowing, nes	1	0	0	0	0	1	0	0	0	0	0	0	0	0	0	0	0	0	0	0	0	0	0	0	0	0	0
437	121010	Hop cones, not ground, powdered or pelleted	1	0	0	0	0	1	0	0	0	0	0	0	0	0	0	0	0	0	0	0	0	0	0	0	0	0	0
438	121020	Hop cones, ground, powdered or pelleted and lupulin	1	0	0	0	0	1	0	0	0	0	0	0	0	0	0	0	0	0	0	0	0	0	0	0	0	0	0
439	121110	Liquorice roots usd primly in pharm, perf, insecticide, fungicid/sim	1	0	0	0	0	1	0	0	0	0	0	0	0	0	0	0	0	0	0	0	0	0	0	0	0	0	0
440	121120	Ginseng roots usd primly in pharm, perf, insecticide, fungicide/sim p	1	0	0	0	0	1	0	0	0	0	0	0	0	0	0	0	0	0	0	0	0	0	0	0	0	0	0
441	121190	Plants & pts of plants(incl sed & fruit) usd in pharm, perf, insect e	1	0	0	0	0	1	0	0	0	0	0	0	0	0	0	0	0	0	0	0	0	0	0	0	0	0	0
442	121210	Locust beans, including seeds, fresh or dried, whether or not ground	1	0	0	0	0	1	0	0	0	0	0	0	0	0	0	0	0	0	0	0	0	0	0	0	0	0	0
443	121220	Seaweeds and other algae, fresh or dried whether or not ground	1	0	0	0	0	1	0	0	0	0	0	0	0	0	0	0	0	0	0	0	0	0	0	0	0	0	0
444	121230	Apricot, peach/plum stones & kernels nes, usd primly f human consumpt	1	0	0	0	0	1	0	0	0	0	0	0	0	0	0	0	0	0	0	0	0	0	0	0	0	0	0
445	121291	Sugar beet, fresh or dried, whether or not ground	1	0	0	0	0	1	0	0	0	0	0	0	0	0	0	0	0	0	0	0	0	0	0	0	0	0	0
446	121292	Sugar cane, fresh or dried, whether or not ground	1	0	0	0	0	1	0	0	0	0	0	0	0	0	0	0	0	0	0	0	0	0	0	0	0	0	0
447	121299	Vegetable products nes used primarily for human consumption	1	0	0	0	0	1	0	0	0	0	0	0	0	0	0	0	0	0	0	0	0	0	0	0	0	0	0
448	121300	Cereal straw & husks, unprepd, whether or not choppd, ground, pressd,	1	0	0	0	0	1	0	0	0	0	0	0	0	0	0	0	0	0	0	0	0	0	0	0	0	0	0
449	121410	Lucerne (alfalfa) meal and pellets	1	0	0	0	0	1	0	0	0	0	0	0	0	0	0	0	0	0	0	0	0	0	0	0	0	0	0
450	121490	Swedes, mangold, fodder root, hay, clover, sainfoin, forag kale, etc	1	0	0	0	0	1	0	0	0	0	0	0	0	0	0	0	0	0	0	0	0	0	0	0	0	0	0
451	130110	Lac	1	0	0	0	0	1	0	0	0	0	0	0	0	0	0	0	0	0	0	0	0	0	0	0	0	0	0
452	130120	Gum arabic	1	0	0	0	0	1	0	0	0	0	0	0	0	0	0	0	0	0	0	0	0	0	0	0	0	0	0
453	130190	Natural gums, resins, gum0resins and balsam, except arabic gum	1	0	0	0	0	1	0	0	0	0	0	0	0	0	0	0	0	0	0	0	0	0	0	0	0	0	0
454	130211	opium sap	1	0	0	0	0	1	0	0	0	0	0	0	0	0	0	0	0	0	0	0	0	0	0	0	0	0	0
455	130212	Liquorice extract	1	0	0	0	0	1	0	0	0	0	0	0	0	0	0	0	0	0	0	0	0	0	0	0	0	0	0
456	130213	Hop extract	1	0	0	0	0	1	0	0	0	0	0	0	0	0	0	0	0	0	0	0	0	0	0	0	0	0	0
457	130214	Pyrethrum or roots of plants containing rotenone, extracts	1	0	0	0	0	1	0	0	0	0	0	0	0	0	0	0	0	0	0	0	0	0	0	0	0	0	0
458	130219	Vegetable saps and extracts nes	1	0	0	0	0	1	0	0	0	0	0	0	0	0	0	0	0	0	0	0	0	0	0	0	0	0	0
459	130220	Pectic substances, pectinates & pectates	1	0	0	0	0	1	0	0	0	0	0	0	0	0	0	0	0	0	0	0	0	0	0	0	0	0	0
460	130231	Agar0agar	1	0	0	0	0	1	0	0	0	0	0	0	0	0	0	0	0	0	0	0	0	0	0	0	0	0	0
461	130232	Mucilages & thickeners derived from locust beans & seeds or guar seed	1	0	0	0	0	1	0	0	0	0	0	0	0	0	0	0	0	0	0	0	0	0	0	0	0	0	0
462	130239	Mucilages & thickeners nes, modifid or not, derivd from vegetable pro	1	0	0	0	0	1	0	0	0	0	0	0	0	0	0	0	0	0	0	0	0	0	0	0	0	0	0
463	140110	Bamboos used primarily for plaiting	1	0	0	0	0	1	0	0	0	0	0	0	0	0	0	0	0	0	0	0	0	0	0	0	0	0	0
464	140120	Rattans used primarily for plaiting	1	0	0	0	0	1	0	0	0	0	0	0	0	0	0	0	0	0	0	0	0	0	0	0	0	0	0
465	140190	Vegetable materials nes, used primarily for plaiting	1	0	0	0	0	1	0	0	0	0	0	0	0	0	0	0	0	0	0	0	0	0	0	0	0	0	0
466	140210	Kapok usd as stuffg o paddg put up o not as a layer w o w/o supg mat	1	0	0	0	0	1	0	0	0	0	0	0	0	0	0	0	0	0	0	0	0	0	0	0	0	0	0
467	140290	Vegetable Hair, Eel0Grass and other Vegetable Materials (Excl. Kapok)	1	0	0	0	0	1	0	0	0	0	0	0	0	0	0	0	0	0	0	0	0	0	0	0	0	0	0
468	140310	Broomcorn used in brooms or brushes whether or not in hanks or bundle	1	0	0	0	0	1	0	0	0	0	0	0	0	0	0	0	0	0	0	0	0	0	0	0	0	0	0
469	140390	Veg mat nes usd in brooms o brushes whether o not in hanks o bundles	1	0	0	0	0	1	0	0	0	0	0	0	0	0	0	0	0	0	0	0	0	0	0	0	0	0	0
470	140410	Raw vegetable materials used primarily in dyeing or tanning	1	0	0	0	0	1	0	0	0	0	0	0	0	0	0	0	0	0	0	0	0	0	0	0	0	0	0
471	140420	Cotton linters	1	0	0	0	0	1	0	0	0	0	0	0	0	0	0	0	0	0	0	0	0	0	0	0	0	0	0
472	140490	Vegetable products nes	1	0	0	0	0	1	0	0	0	0	0	0	0	0	0	0	0	0	0	0	0	0	0	0	0	0	0
473	150100	Lard; pig fat nes & poultry fat, renderd, whether/not pressd/solv0ext	1	0	0	0	0	1	0	0	0	0	0	0	0	0	0	0	0	0	0	0	0	0	0	0	0	0	0
474	150200	Bovine, sheep & goat fats, raw/renderd whether/not pressd/solv0extrac	1	0	0	0	0	1	0	0	0	0	0	0	0	0	0	0	0	0	0	0	0	0	0	0	0	0	0
475	150300	Lard stearin & oil, oleostearin & oil & tallow oil, not emulsifd, mxd	1	0	0	0	0	1	0	0	0	0	0	0	0	0	0	0	0	0	0	0	0	0	0	0	0	0	0
476	150410	Fish0liver oils & their fractions, refined or not, but not chemically	1	0	0	0	0	1	0	0	0	0	0	0	0	0	0	0	0	0	0	0	0	0	0	0	0	0	0
477	150420	Fish fats & oils & their fractions exc liver, refind/not, not chemica	1	0	0	0	0	1	0	0	0	0	0	0	0	0	0	0	0	0	0	0	0	0	0	0	0	0	0
478	150430	Marine mammal fats & oils & their fract, refind/not, but not chemical	1	0	0	0	0	1	0	0	0	0	0	0	0	0	0	0	0	0	0	0	0	0	0	0	0	0	0
479	150510	Wool grease, crude	1	0	0	0	0	1	0	0	0	0	0	0	0	0	0	0	0	0	0	0	0	0	0	0	0	0	0
480	150590	Derivatives of wool grease and fatty substances (including lanolin)	1	0	0	0	0	1	0	0	0	0	0	0	0	0	0	0	0	0	0	0	0	0	0	0	0	0	0
481	150600	Animal fats & oils & their fractions nes refind/not, but not chemical	1	0	0	0	0	1	0	0	0	0	0	0	0	0	0	0	0	0	0	0	0	0	0	0	0	0	0
482	150710	Soya0bean oil crude, whether or not degummed	1	0	0	0	0	1	0	0	0	0	0	0	0	0	0	0	0	0	0	0	0	0	0	0	0	0	0
483	150790	Soya0bean oil and its fractions, refined but not chemically modified	1	0	0	0	0	1	0	0	0	0	0	0	0	0	0	0	0	0	0	0	0	0	0	0	0	0	0
484	150810	Ground0nut oil, crude	1	0	0	0	0	1	0	0	0	0	0	0	0	0	0	0	0	0	0	0	0	0	0	0	0	0	0
485	150890	Ground0nut oil and its fractions refined but not chemically modified	1	0	0	0	0	1	0	0	0	0	0	0	0	0	0	0	0	0	0	0	0	0	0	0	0	0	0
486	150910	olive oil, virgin	1	0	0	0	0	1	0	0	0	0	0	0	0	0	0	0	0	0	0	0	0	0	0	0	0	0	0
487	150990	olive oil and its fractions refined but not chemically modified	1	0	0	0	0	1	0	0	0	0	0	0	0	0	0	0	0	0	0	0	0	0	0	0	0	0	0
488	151000	oils & thr fract nes obt from olives, ref'd/not, not chem mod, incl b	1	0	0	0	0	1	0	0	0	0	0	0	0	0	0	0	0	0	0	0	0	0	0	0	0	0	0
489	151110	Palm oil, crude	1	0	0	0	0	1	0	0	0	0	0	0	0	0	0	0	0	0	0	0	0	0	0	0	0	0	0
490	151190	Palm oil and its fractions refined but not chemically modified	1	0	0	0	0	1	0	0	0	0	0	0	0	0	0	0	0	0	0	0	0	0	0	0	0	0	0
491	151211	Sunflower0seed or safflower oil, crude	1	0	0	0	0	1	0	0	0	0	0	0	0	0	0	0	0	0	0	0	0	0	0	0	0	0	0
492	151219	Sunflower0sed/safflower oil & their fractions refind but nt chem modi	1	0	0	0	0	1	0	0	0	0	0	0	0	0	0	0	0	0	0	0	0	0	0	0	0	0	0
493	151221	Cotton0seed oil crude, whether or not gossypol has been removed	1	0	0	0	0	1	0	0	0	0	0	0	0	0	0	0	0	0	0	0	0	0	0	0	0	0	0
494	151229	Cotton0seed and its fractions refined but not chemically modified	1	0	0	0	0	1	0	0	0	0	0	0	0	0	0	0	0	0	0	0	0	0	0	0	0	0	0
495	151311	Coconut (copra) oil crude	1	0	0	0	0	1	0	0	0	0	0	0	0	0	0	0	0	0	0	0	0	0	0	0	0	0	0
496	151319	Coconut (copra) oil & its fractions refined but not chemically modifi	1	0	0	0	0	1	0	0	0	0	0	0	0	0	0	0	0	0	0	0	0	0	0	0	0	0	0
497	151321	Palm kernel or babassu oil, crude	1	0	0	0	0	1	0	0	0	0	0	0	0	0	0	0	0	0	0	0	0	0	0	0	0	0	0
498	151329	Palm kernel/babassu oil their fract, refind but not chemically modifi	1	0	0	0	0	1	0	0	0	0	0	0	0	0	0	0	0	0	0	0	0	0	0	0	0	0	0
499	151410	Rape, colza or mustard oil crude	1	0	0	0	0	1	0	0	0	0	0	0	0	0	0	0	0	0	0	0	0	0	0	0	0	0	0
500	151490	Rape, colza o mustard oil & their fract, refind but not chemically mo	1	0	0	0	0	1	0	0	0	0	0	0	0	0	0	0	0	0	0	0	0	0	0	0	0	0	0
501	151511	Linseed oil, crude	1	0	0	0	0	1	0	0	0	0	0	0	0	0	0	0	0	0	0	0	0	0	0	0	0	0	0
502	151519	Linseed oil and its fractions, refined but not chemically modified	1	0	0	0	0	1	0	0	0	0	0	0	0	0	0	0	0	0	0	0	0	0	0	0	0	0	0
503	151521	Maize (corn) oil crude	1	0	0	0	0	1	0	0	0	0	0	0	0	0	0	0	0	0	0	0	0	0	0	0	0	0	0
504	151529	Maize (corn) oil and its fractions, refined but not chemically modifi	1	0	0	0	0	1	0	0	0	0	0	0	0	0	0	0	0	0	0	0	0	0	0	0	0	0	0
505	151530	Castor oil & its fractions, whether/not refind, but not chemically mo	1	0	0	0	0	1	0	0	0	0	0	0	0	0	0	0	0	0	0	0	0	0	0	0	0	0	0
506	151540	Tung oil & its fractions, whether o not refind, but not chemically mo	1	0	0	0	0	1	0	0	0	0	0	0	0	0	0	0	0	0	0	0	0	0	0	0	0	0	0
507	151550	Sesame oil & its fractions whether/not refind, but not chemically mod	1	0	0	0	0	1	0	0	0	0	0	0	0	0	0	0	0	0	0	0	0	0	0	0	0	0	0
508	151560	Jojoba oil & its fractions whether/not refind, but not chemically mod	1	0	0	0	0	1	0	0	0	0	0	0	0	0	0	0	0	0	0	0	0	0	0	0	0	0	0
509	151590	Veg fats & oils nes & their fractions, refind or not but not chemical	1	0	0	0	0	1	0	0	0	0	0	0	0	0	0	0	0	0	0	0	0	0	0	0	0	0	0
510	151610	Animal fats & oils & fract hydrogenatd, inter/re0esterifid, etc, ref'	1	0	0	0	0	1	0	0	0	0	0	0	0	0	0	0	0	0	0	0	0	0	0	0	0	0	0
511	151620	Veg fats & oils & fractions hydrogenatd, inter/re0esterifid, etc, ref	1	0	0	0	0	1	0	0	0	0	0	0	0	0	0	0	0	0	0	0	0	0	0	0	0	0	0
512	151710	Margarine, excluding liquid margarine	1	0	0	0	0	1	0	0	0	0	0	0	0	0	0	0	0	0	0	0	0	0	0	0	0	0	0
513	151790	Edible mx/prep of animal/veg fats & oils/of fractions ex hd No 15.16	1	0	0	0	0	1	0	0	0	0	0	0	0	0	0	0	0	0	0	0	0	0	0	0	0	0	0
514	151800	Animal/veg fats & oils & fract boild oxid, etc, & ind mix/prep nes ex	1	0	0	0	0	1	0	0	0	0	0	0	0	0	0	0	0	0	0	0	0	0	0	0	0	0	0
515	151930	Industrial fatty alcohols	1	0	0	0	0	1	0	0	0	0	0	0	0	0	0	0	0	0	0	0	0	0	0	0	0	0	0
516	152000	Glycerol, Crude; Glycerol Waters And Glycerol Lyes	1	0	0	0	0	1	0	0	0	0	0	0	0	0	0	0	0	0	0	0	0	0	0	0	0	0	0
517	152110	Vegetable waxes excludg triglycerides, whether or not refind or colou	1	0	0	0	0	1	0	0	0	0	0	0	0	0	0	0	0	0	0	0	0	0	0	0	0	0	0
518	152190	Beeswax, oth insect waxes & spermaceti whether or not refined or colo	1	0	0	0	0	1	0	0	0	0	0	0	0	0	0	0	0	0	0	0	0	0	0	0	0	0	0
519	152200	Degras & residues from fatty substances or animal or vegetable waxes	1	0	0	0	0	1	0	0	0	0	0	0	0	0	0	0	0	0	0	0	0	0	0	0	0	0	0
520	160100	Sausage & sim prod of meat, meat offal/blood & food prep basd on thes	1	0	0	0	0	1	0	0	0	0	0	0	0	0	0	0	0	0	0	0	0	0	0	0	0	0	0
521	160210	Homogenized preparations of meat and meat offal	1	0	0	0	0	1	0	0	0	0	0	0	0	0	0	0	0	0	0	0	0	0	0	0	0	0	0
522	160220	Livers of any animal prepared or preserved	1	0	0	0	0	1	0	0	0	0	0	0	0	0	0	0	0	0	0	0	0	0	0	0	0	0	0
523	160231	Turkey meat and meat offal prepared or preserved, excluding livers	1	0	0	0	0	1	0	0	0	0	0	0	0	0	0	0	0	0	0	0	0	0	0	0	0	0	0
524	160232	Prepared or Preserved Meat or Meat offal of Fowls, of Speci Gallus Dom.	1	0	0	0	0	1	0	0	0	0	0	0	0	0	0	0	0	0	0	0	0	0	0	0	0	0	0
525	160239	Dom fowl, duck, goose & guinea fowl meat & meat offal prep/presvd exc	1	0	0	0	0	1	0	0	0	0	0	0	0	0	0	0	0	0	0	0	0	0	0	0	0	0	0
526	160241	Hams and cuts thereof of swine prepared or preserved	1	0	0	0	0	1	0	0	0	0	0	0	0	0	0	0	0	0	0	0	0	0	0	0	0	0	0
527	160242	Shoulders and cut thereof of swine prepared or preserved	1	0	0	0	0	1	0	0	0	0	0	0	0	0	0	0	0	0	0	0	0	0	0	0	0	0	0
528	160249	Swine meat & meat offal nes/exc livers/ incl mixtures, prepard o pres	1	0	0	0	0	1	0	0	0	0	0	0	0	0	0	0	0	0	0	0	0	0	0	0	0	0	0
529	160250	Bovine meat and meat offal nes, excluding livers, prepared or preserv	1	0	0	0	0	1	0	0	0	0	0	0	0	0	0	0	0	0	0	0	0	0	0	0	0	0	0
530	160290	Meat, meat offal or blood, prepared or preserved, nes	1	0	0	0	0	1	0	0	0	0	0	0	0	0	0	0	0	0	0	0	0	0	0	0	0	0	0
531	160300	Extracts & juices of meat, fish, or crust, molluscs/oth aquatic inver	1	0	0	0	0	1	0	0	0	0	0	0	0	0	0	0	0	0	0	0	0	0	0	0	0	0	0
532	160411	Salmon prepared or preserved, whole or in pieces, but not minced	1	0	0	0	0	1	0	0	0	0	0	0	0	0	0	0	0	0	0	0	0	0	0	0	0	0	0
533	160412	Herrings, prepared or preserved, whole or in pieces but not minced	1	0	0	0	0	1	0	0	0	0	0	0	0	0	0	0	0	0	0	0	0	0	0	0	0	0	0
534	160413	Sardines, sardinella & brislg o sprats prep o presvd, whole o pce ex	1	0	0	0	0	1	0	0	0	0	0	0	0	0	0	0	0	0	0	0	0	0	0	0	0	0	0
535	160414	Tunas, skipjack & Atl bonito, prepard/preservd, whole/in pieces, ex m	1	0	0	0	0	1	0	0	0	0	0	0	0	0	0	0	0	0	0	0	0	0	0	0	0	0	0
536	160415	Mackerel, prepared or preserved, whole or in pieces, but not minced	1	0	0	0	0	1	0	0	0	0	0	0	0	0	0	0	0	0	0	0	0	0	0	0	0	0	0
537	160416	Anchovies, prepared or preserved, whole or in pieces, but not minced	1	0	0	0	0	1	0	0	0	0	0	0	0	0	0	0	0	0	0	0	0	0	0	0	0	0	0
538	160419	Fish nes, prepared or preserved, whole or in pieces, but not minced	1	0	0	0	0	1	0	0	0	0	0	0	0	0	0	0	0	0	0	0	0	0	0	0	0	0	0
539	160420	Fish prepared or preserved, except whole or in pieces	1	0	0	0	0	1	0	0	0	0	0	0	0	0	0	0	0	0	0	0	0	0	0	0	0	0	0
540	160430	Caviar and caviar substitutes prepared from fish eggs	1	0	0	0	0	1	0	0	0	0	0	0	0	0	0	0	0	0	0	0	0	0	0	0	0	0	0
541	160510	Crab, prepared or preserved	1	0	0	0	0	1	0	0	0	0	0	0	0	0	0	0	0	0	0	0	0	0	0	0	0	0	0
542	160520	Shrimps and prawns, prepared or preserved	1	0	0	0	0	1	0	0	0	0	0	0	0	0	0	0	0	0	0	0	0	0	0	0	0	0	0
543	160530	Lobster, prepared or preserved	1	0	0	0	0	1	0	0	0	0	0	0	0	0	0	0	0	0	0	0	0	0	0	0	0	0	0
544	160540	Crustaceans nes, prepared or preserved	1	0	0	0	0	1	0	0	0	0	0	0	0	0	0	0	0	0	0	0	0	0	0	0	0	0	0
545	160590	Molluscs and other aquatic invertebrates prepared or preserved	1	0	0	0	0	1	0	0	0	0	0	0	0	0	0	0	0	0	0	0	0	0	0	0	0	0	0
546	170111	Raw sugar, cane	1	0	0	0	0	1	0	0	0	0	0	0	0	0	0	0	0	0	0	0	0	0	0	0	0	0	0
547	170112	Raw sugar, beet	1	0	0	0	0	1	0	0	0	0	0	0	0	0	0	0	0	0	0	0	0	0	0	0	0	0	0
548	170191	Refined sugar, in solid form, containg added flavourg or colourg matt	1	0	0	0	0	1	0	0	0	0	0	0	0	0	0	0	0	0	0	0	0	0	0	0	0	0	0
549	170199	Refined sugar, in solid form, nes	1	0	0	0	0	1	0	0	0	0	0	0	0	0	0	0	0	0	0	0	0	0	0	0	0	0	0
550	170211	Lactose in solid form, lactose Syrup, Not Cont. Add >=99% Lactose	1	0	0	0	0	1	0	0	0	0	0	0	0	0	0	0	0	0	0	0	0	0	0	0	0	0	0
551	170219	Lactose In Solid Form and Lactose Syrup, Not Cont. Added <99% Lactose,	1	0	0	0	0	1	0	0	0	0	0	0	0	0	0	0	0	0	0	0	0	0	0	0	0	0	0
552	170220	Maple sugar and maple syrup	1	0	0	0	0	1	0	0	0	0	0	0	0	0	0	0	0	0	0	0	0	0	0	0	0	0	0
553	170230	Glucose & glucose syrup nt cntg fruct/cntg in dry state <20% by wt fr	1	0	0	0	0	1	0	0	0	0	0	0	0	0	0	0	0	0	0	0	0	0	0	0	0	0	0
554	170240	Glucose inc syrup cntg in dry state min 20% but <50% by wt of fructos	1	0	0	0	0	1	0	0	0	0	0	0	0	0	0	0	0	0	0	0	0	0	0	0	0	0	0
555	170250	Fructose, chemically pure	1	0	0	0	0	1	0	0	0	0	0	0	0	0	0	0	0	0	0	0	0	0	0	0	0	0	0
556	170260	Fructose & fructose syrup nes, cntg in dry state >50% by wght of fruc	1	0	0	0	0	1	0	0	0	0	0	0	0	0	0	0	0	0	0	0	0	0	0	0	0	0	0
557	170290	Sugar nes, including invert sugar	1	0	0	0	0	1	0	0	0	0	0	0	0	0	0	0	0	0	0	0	0	0	0	0	0	0	0
558	170310	Cane molasses	1	0	0	0	0	1	0	0	0	0	0	0	0	0	0	0	0	0	0	0	0	0	0	0	0	0	0
559	170390	Molasses nes	1	0	0	0	0	1	0	0	0	0	0	0	0	0	0	0	0	0	0	0	0	0	0	0	0	0	0
560	170410	Chewing gum containing sugar, except medicinal	1	0	0	0	0	1	0	0	0	0	0	0	0	0	0	0	0	0	0	0	0	0	0	0	0	0	0
561	170490	Sugar confectionery nes (includg white chocolate), not containg cocoa	1	0	0	0	0	1	0	0	0	0	0	0	0	0	0	0	0	0	0	0	0	0	0	0	0	0	0
562	180100	Cocoa beans, whole or broken, raw or roasted	1	0	0	0	0	1	0	0	0	0	0	0	0	0	0	0	0	0	0	0	0	0	0	0	0	0	0
563	180200	Cocoa shells, husks, skins and other cocoa waste	1	0	0	0	0	1	0	0	0	0	0	0	0	0	0	0	0	0	0	0	0	0	0	0	0	0	0
564	180310	Cocoa paste not defatted	1	0	0	0	0	1	0	0	0	0	0	0	0	0	0	0	0	0	0	0	0	0	0	0	0	0	0
565	180320	Cocoa paste wholly or partly defatted	1	0	0	0	0	1	0	0	0	0	0	0	0	0	0	0	0	0	0	0	0	0	0	0	0	0	0
566	180400	Cocoa butter, fat and oil	1	0	0	0	0	1	0	0	0	0	0	0	0	0	0	0	0	0	0	0	0	0	0	0	0	0	0
567	180500	Cocoa powder, not containing added sugar or other sweetening matter	1	0	0	0	0	1	0	0	0	0	0	0	0	0	0	0	0	0	0	0	0	0	0	0	0	0	0
568	180610	Cocoa powder, containing added sugar or other sweetening matter	1	0	0	0	0	1	0	0	0	0	0	0	0	0	0	0	0	0	0	0	0	0	0	0	0	0	0
569	180620	Chocolate & other food preparations containg cocoa weighgg more than	1	0	0	0	0	1	0	0	0	0	0	0	0	0	0	0	0	0	0	0	0	0	0	0	0	0	0
570	180631	Choc & food prep cntg cocoa in blocks, slabs/bars, filld, not exceedg	1	0	0	0	0	1	0	0	0	0	0	0	0	0	0	0	0	0	0	0	0	0	0	0	0	0	0
571	180632	Choc & food prep cntg cocoa in blocks, slabs/bars, not filld, not ove	1	0	0	0	0	1	0	0	0	0	0	0	0	0	0	0	0	0	0	0	0	0	0	0	0	0	0
572	180690	Chocolate and other food preparations containing cocoa nes	1	0	0	0	0	1	0	0	0	0	0	0	0	0	0	0	0	0	0	0	0	0	0	0	0	0	0
573	190110	Prep of cereals, flour, starch/milk f infant use, put up f retail sal	1	0	0	0	0	1	0	0	0	0	0	0	0	0	0	0	0	0	0	0	0	0	0	0	0	0	0
574	190120	Mixes & doughs for the prep of bakers' wares of heading No 19.05, nes	1	0	0	0	0	1	0	0	0	0	0	0	0	0	0	0	0	0	0	0	0	0	0	0	0	0	0
575	190190	Malt extract & food prep of Ch 19 <50% cocoa & hd 0401 to 0404 < 10%	1	0	0	0	0	1	0	0	0	0	0	0	0	0	0	0	0	0	0	0	0	0	0	0	0	0	0
576	190211	Uncooked pasta not stuffed or otherwise prepared, containing eggs	1	0	0	0	0	1	0	0	0	0	0	0	0	0	0	0	0	0	0	0	0	0	0	0	0	0	0
577	190219	Uncooked pasta, not stuffed or otherwise prepared, nes	1	0	0	0	0	1	0	0	0	0	0	0	0	0	0	0	0	0	0	0	0	0	0	0	0	0	0
578	190220	Stuffed pasta, whether or not cooked or otherwise prepared	1	0	0	0	0	1	0	0	0	0	0	0	0	0	0	0	0	0	0	0	0	0	0	0	0	0	0
579	190230	Pasta nes	1	0	0	0	0	1	0	0	0	0	0	0	0	0	0	0	0	0	0	0	0	0	0	0	0	0	0
580	190240	Couscous	1	0	0	0	0	1	0	0	0	0	0	0	0	0	0	0	0	0	0	0	0	0	0	0	0	0	0
581	190300	Tapioca subst prep from starch in flake, grain, pearl, siftg or sim f	1	0	0	0	0	1	0	0	0	0	0	0	0	0	0	0	0	0	0	0	0	0	0	0	0	0	0
582	190410	Prep foods obtaind by the swellg o roastg of cereal o cereal products	1	0	0	0	0	1	0	0	0	0	0	0	0	0	0	0	0	0	0	0	0	0	0	0	0	0	0
583	190420	Prepared Foods obtained From Unroasted Cereal Flakes	1	0	0	0	0	1	0	0	0	0	0	0	0	0	0	0	0	0	0	0	0	0	0	0	0	0	0
584	190490	Cereals, exc maize (corn), in grain form, pre0cookd or otherwise prep	1	0	0	0	0	1	0	0	0	0	0	0	0	0	0	0	0	0	0	0	0	0	0	0	0	0	0
585	190510	Crispbread	1	0	0	0	0	1	0	0	0	0	0	0	0	0	0	0	0	0	0	0	0	0	0	0	0	0	0
586	190520	Gingerbread and the like	1	0	0	0	0	1	0	0	0	0	0	0	0	0	0	0	0	0	0	0	0	0	0	0	0	0	0
587	190530	Sweet biscuits, waffles and wafers	1	0	0	0	0	1	0	0	0	0	0	0	0	0	0	0	0	0	0	0	0	0	0	0	0	0	0
588	190540	Rusks, toasted bread and similar toasted products	1	0	0	0	0	1	0	0	0	0	0	0	0	0	0	0	0	0	0	0	0	0	0	0	0	0	0
589	190590	Communion wafers, empty cachets f pharm use & sim prod & bakers' ware	1	0	0	0	0	1	0	0	0	0	0	0	0	0	0	0	0	0	0	0	0	0	0	0	0	0	0
590	200110	Cucumbers and gherkins, prepared or preserved by vinegar or acetic ac	1	0	0	0	0	1	0	0	0	0	0	0	0	0	0	0	0	0	0	0	0	0	0	0	0	0	0
591	200120	onions prepared or preserved by vinegar or acetic acid	1	0	0	0	0	1	0	0	0	0	0	0	0	0	0	0	0	0	0	0	0	0	0	0	0	0	0
592	200190	Veg, fruit, nut & edible prts of plants nes, prep/presvd by vin/aceti	1	0	0	0	0	1	0	0	0	0	0	0	0	0	0	0	0	0	0	0	0	0	0	0	0	0	0
593	200210	Tomatoes, whole/in pieces prepard/preservd o/t by vinegar/acetic acid	1	0	0	0	0	1	0	0	0	0	0	0	0	0	0	0	0	0	0	0	0	0	0	0	0	0	0
594	200290	Tomatoes nes, prepared or preserved oth than by vinegar or acetic aci	1	0	0	0	0	1	0	0	0	0	0	0	0	0	0	0	0	0	0	0	0	0	0	0	0	0	0
595	200310	Mushrooms prepared or preserved other than by vinegar or acetic acid	1	0	0	0	0	1	0	0	0	0	0	0	0	0	0	0	0	0	0	0	0	0	0	0	0	0	0
596	200320	Truffles prepared or preserved other than by vinegar or acetic acid	1	0	0	0	0	1	0	0	0	0	0	0	0	0	0	0	0	0	0	0	0	0	0	0	0	0	0
597	200410	Potatoes prepard or preservd oth than by vinegar or acetic acid, froz	1	0	0	0	0	1	0	0	0	0	0	0	0	0	0	0	0	0	0	0	0	0	0	0	0	0	0
598	200490	Veg nes & mx of veg prep or presvd, o/t by vinegar or acetic acid, fr	1	0	0	0	0	1	0	0	0	0	0	0	0	0	0	0	0	0	0	0	0	0	0	0	0	0	0
599	200510	Homogenizd vegetables prep/presvd, o/t by vinegar/acetic acid, not fr	1	0	0	0	0	1	0	0	0	0	0	0	0	0	0	0	0	0	0	0	0	0	0	0	0	0	0
600	200520	Potatoes prepard or preserved, o/t by vinegar or acetic acid, not fro	1	0	0	0	0	1	0	0	0	0	0	0	0	0	0	0	0	0	0	0	0	0	0	0	0	0	0
601	200540	Peas prepard o preservd, oth than by vinegar o acetic acid, not froz	1	0	0	0	0	1	0	0	0	0	0	0	0	0	0	0	0	0	0	0	0	0	0	0	0	0	0
602	200551	Beans, shelld prepard/preservd, o/t by vinegar/acetic acid, not froze	1	0	0	0	0	1	0	0	0	0	0	0	0	0	0	0	0	0	0	0	0	0	0	0	0	0	0
603	200559	Beans nes prepard or preservd, o/t by vinegar or acetic acid, not fro	1	0	0	0	0	1	0	0	0	0	0	0	0	0	0	0	0	0	0	0	0	0	0	0	0	0	0
604	200560	Asparagus prepard or preservd, o/t by vinegar or acetic acid, not fro	1	0	0	0	0	1	0	0	0	0	0	0	0	0	0	0	0	0	0	0	0	0	0	0	0	0	0
605	200570	olives prepard o preservd, oth than by vinegar o acetic acid, not fro	1	0	0	0	0	1	0	0	0	0	0	0	0	0	0	0	0	0	0	0	0	0	0	0	0	0	0
606	200580	Sweet corn prepard o preservd, o/t by vinegar o acetic acid not froze	1	0	0	0	0	1	0	0	0	0	0	0	0	0	0	0	0	0	0	0	0	0	0	0	0	0	0
607	200590	Veg nes & mix of veg prep/presvd o/t by vinegar/acetic acid, not froz	1	0	0	0	0	1	0	0	0	0	0	0	0	0	0	0	0	0	0	0	0	0	0	0	0	0	0
608	200600	Fruit, nut, fruit0peel & pts of plant presvd by sugar (draind, glac・	1	0	0	0	0	1	0	0	0	0	0	0	0	0	0	0	0	0	0	0	0	0	0	0	0	0	0
609	200710	Homo prep (jams, fruit jellies etc) ckd prep whether/nt sugard/sweete	1	0	0	0	0	1	0	0	0	0	0	0	0	0	0	0	0	0	0	0	0	0	0	0	0	0	0
610	200791	Citrus fruit (marmalades, pur貌, etc) ckd prep wther/nt sugard/sweete	1	0	0	0	0	1	0	0	0	0	0	0	0	0	0	0	0	0	0	0	0	0	0	0	0	0	0
611	200799	Jams, fruit jellies, fruit/nut pur貌& paste, ckd prep, sugard, sweet	1	0	0	0	0	1	0	0	0	0	0	0	0	0	0	0	0	0	0	0	0	0	0	0	0	0	0
612	200811	Ground0nuts nes o/w prep or presvd, sugared, sweetened, spirited or n	1	0	0	0	0	1	0	0	0	0	0	0	0	0	0	0	0	0	0	0	0	0	0	0	0	0	0
613	200819	Nuts & seeds nes incl mx, o/w prep o presvd, sugard, sweetend, spirit	1	0	0	0	0	1	0	0	0	0	0	0	0	0	0	0	0	0	0	0	0	0	0	0	0	0	0
614	200820	Pineapples nes, o/w prep or presvd, sugared, sweetened, spirited or n	1	0	0	0	0	1	0	0	0	0	0	0	0	0	0	0	0	0	0	0	0	0	0	0	0	0	0
615	200830	Citrus fruits nes, o/w prep or presvd, sugared, sweetened, spirited o	1	0	0	0	0	1	0	0	0	0	0	0	0	0	0	0	0	0	0	0	0	0	0	0	0	0	0
616	200840	Pears nes, o/w prep or presvd whether or not sugared, sweetened, spir	1	0	0	0	0	1	0	0	0	0	0	0	0	0	0	0	0	0	0	0	0	0	0	0	0	0	0
617	200850	Apricots nes, o/w prep o presvd whether o not sugard, sweetend o spir	1	0	0	0	0	1	0	0	0	0	0	0	0	0	0	0	0	0	0	0	0	0	0	0	0	0	0
618	200860	Cherries nes, o/w prep o presvd whether o not sugard, sweetend o spir	1	0	0	0	0	1	0	0	0	0	0	0	0	0	0	0	0	0	0	0	0	0	0	0	0	0	0
619	200870	Peaches nes, o/w prep o presvd whether o not sugard, sweetend o spiri	1	0	0	0	0	1	0	0	0	0	0	0	0	0	0	0	0	0	0	0	0	0	0	0	0	0	0
620	200880	Strawberries nes, o/w prep/presvd, whether/not sugard, sweet/spiritd	1	0	0	0	0	1	0	0	0	0	0	0	0	0	0	0	0	0	0	0	0	0	0	0	0	0	0
621	200891	Palm hearts nes, o/w prep o presvd, whether o not sugard, sweet o spi	1	0	0	0	0	1	0	0	0	0	0	0	0	0	0	0	0	0	0	0	0	0	0	0	0	0	0
622	200892	Fruit mixtures nes, o/w prep o presvd, whether o not sugard, sweet o	1	0	0	0	0	1	0	0	0	0	0	0	0	0	0	0	0	0	0	0	0	0	0	0	0	0	0
623	200899	Fruits & oth edible pts of plants nes, prep/presvd, sug, sweet/spir/n	1	0	0	0	0	1	0	0	0	0	0	0	0	0	0	0	0	0	0	0	0	0	0	0	0	0	0
624	200911	orange juice, unfermentd & not spiritd, whether/not sugard/sweet, fro	1	0	0	0	0	1	0	0	0	0	0	0	0	0	0	0	0	0	0	0	0	0	0	0	0	0	0
625	200919	orange juice nes, unfermentd & not spiritd, whether or not sugard or	1	0	0	0	0	1	0	0	0	0	0	0	0	0	0	0	0	0	0	0	0	0	0	0	0	0	0
626	200920	Grapefruit juice, unfermentd & not spiritd, whether or not sugard or	1	0	0	0	0	1	0	0	0	0	0	0	0	0	0	0	0	0	0	0	0	0	0	0	0	0	0
627	200930	Citrus fruit juice nes exc mx unferment unspiritd, wthr/nt sug/sweet	1	0	0	0	0	1	0	0	0	0	0	0	0	0	0	0	0	0	0	0	0	0	0	0	0	0	0
628	200940	Pineapple juice, unfermented & not spiritd, whether or not sugard or	1	0	0	0	0	1	0	0	0	0	0	0	0	0	0	0	0	0	0	0	0	0	0	0	0	0	0
629	200950	Tomato juice unfermented & not spirited, whether or not sugared or sw	1	0	0	0	0	1	0	0	0	0	0	0	0	0	0	0	0	0	0	0	0	0	0	0	0	0	0
630	200960	Grape juice (incl grape must) unferment & unspiritd, wthr/nt sug/swee	1	0	0	0	0	1	0	0	0	0	0	0	0	0	0	0	0	0	0	0	0	0	0	0	0	0	0
631	200970	Apple juice unfermented & not spiritd whether or not sugard or sweete	1	0	0	0	0	1	0	0	0	0	0	0	0	0	0	0	0	0	0	0	0	0	0	0	0	0	0
632	200980	Fruit & veg juice nes (exc mx) unferment unspiritd, whether/not sug/s	1	0	0	0	0	1	0	0	0	0	0	0	0	0	0	0	0	0	0	0	0	0	0	0	0	0	0
633	200990	Mixtures of juices unfermentd & not spiritd whether o not sugard o sw	1	0	0	0	0	1	0	0	0	0	0	0	0	0	0	0	0	0	0	0	0	0	0	0	0	0	0
634	210111	Extracts, Essences And Concentrates of Coffee	1	0	0	0	0	1	0	0	0	0	0	0	0	0	0	0	0	0	0	0	0	0	0	0	0	0	0
635	210112	Preparations With A Basis of Extracts, Essences or Concentrates of Coffee	1	0	0	0	0	1	0	0	0	0	0	0	0	0	0	0	0	0	0	0	0	0	0	0	0	0	0
636	210120	Tea or mat・extracts, essences & concentrates & preparations thereof	1	0	0	0	0	1	0	0	0	0	0	0	0	0	0	0	0	0	0	0	0	0	0	0	0	0	0
637	210130	Chicory & other coffee substitutes roasted & extracts, ess & conc the	1	0	0	0	0	1	0	0	0	0	0	0	0	0	0	0	0	0	0	0	0	0	0	0	0	0	0
638	210210	Yeasts, active	1	0	0	0	0	1	0	0	0	0	0	0	0	0	0	0	0	0	0	0	0	0	0	0	0	0	0
639	210220	Yeasts, inactive and other dead singlecell micro0organisms	1	0	0	0	0	1	0	0	0	0	0	0	0	0	0	0	0	0	0	0	0	0	0	0	0	0	0
640	210230	Baking powders, prepared	1	0	0	0	0	1	0	0	0	0	0	0	0	0	0	0	0	0	0	0	0	0	0	0	0	0	0
641	210310	Soya sauce	1	0	0	0	0	1	0	0	0	0	0	0	0	0	0	0	0	0	0	0	0	0	0	0	0	0	0
642	210320	Tomato ketchup and other tomato sauces	1	0	0	0	0	1	0	0	0	0	0	0	0	0	0	0	0	0	0	0	0	0	0	0	0	0	0
643	210330	Mustard flour and meal and prepared mustard	1	0	0	0	0	1	0	0	0	0	0	0	0	0	0	0	0	0	0	0	0	0	0	0	0	0	0
644	210390	Sauces and preparations nes and mixed condiments and mixed seasonings	1	0	0	0	0	1	0	0	0	0	0	0	0	0	0	0	0	0	0	0	0	0	0	0	0	0	0
645	210410	Soups and broths and preparations thereof	1	0	0	0	0	1	0	0	0	0	0	0	0	0	0	0	0	0	0	0	0	0	0	0	0	0	0
646	210420	Homogenised composite food preparations put up for retail sale	1	0	0	0	0	1	0	0	0	0	0	0	0	0	0	0	0	0	0	0	0	0	0	0	0	0	0
647	210500	Ice cream and other edible ice, whether or not containing cocoa	1	0	0	0	0	1	0	0	0	0	0	0	0	0	0	0	0	0	0	0	0	0	0	0	0	0	0
648	210610	Protein concentrates and textured protein substances	1	0	0	0	0	1	0	0	0	0	0	0	0	0	0	0	0	0	0	0	0	0	0	0	0	0	0
649	210690	Food preparations nes	1	0	0	0	0	1	0	0	0	0	0	0	0	0	0	0	0	0	0	0	0	0	0	0	0	0	0
650	220110	Mineral & aerated waters not cntg sugar or sweeteng matter nor flavou	1	0	0	0	0	1	0	0	0	0	0	0	0	0	0	0	0	0	0	0	0	0	0	0	0	0	0
651	220190	Ice & snow & potable waters nes not cntg sugar or sweeteners nor flav	1	0	0	0	0	1	0	0	0	0	0	0	0	0	0	0	0	0	0	0	0	0	0	0	0	0	0
652	220210	Waters incl mineral & aeratd, containg sugar o sweeteng matter o flav	1	0	0	0	0	1	0	0	0	0	0	0	0	0	0	0	0	0	0	0	0	0	0	0	0	0	0
653	220290	Non0acloholic beverages nes, excludg fruit/veg juices of headg No 20.	1	0	0	0	0	1	0	0	0	0	0	0	0	0	0	0	0	0	0	0	0	0	0	0	0	0	0
654	220300	Beer made from malt	1	0	0	0	0	1	0	0	0	0	0	0	0	0	0	0	0	0	0	0	0	0	0	0	0	0	0
655	220410	Grape wines, sparkling	1	0	0	0	0	1	0	0	0	0	0	0	0	0	0	0	0	0	0	0	0	0	0	0	0	0	0
656	220421	Grape wines nes, incl fort & grape must, unfermntd by add alc in ctnr	1	0	0	0	0	1	0	0	0	0	0	0	0	0	0	0	0	0	0	0	0	0	0	0	0	0	0
657	220429	Grape wines nes, incl fort & grape must, unfermntd by add alc, in ctn	1	0	0	0	0	1	0	0	0	0	0	0	0	0	0	0	0	0	0	0	0	0	0	0	0	0	0
658	220430	Grape must nes, unfermented, other than that of heading No 20.09	1	0	0	0	0	1	0	0	0	0	0	0	0	0	0	0	0	0	0	0	0	0	0	0	0	0	0
659	220510	Vermouth & oth grape wines flav w plants o arom subst in ctnr </= 2 l	1	0	0	0	0	1	0	0	0	0	0	0	0	0	0	0	0	0	0	0	0	0	0	0	0	0	0
660	220590	Vermouth & oth grape wines flav with plants or arom subst in ctnr > 2	1	0	0	0	0	1	0	0	0	0	0	0	0	0	0	0	0	0	0	0	0	0	0	0	0	0	0
661	220600	Fermented beverages nes (for example, cider, perry, mead, etc)	1	0	0	0	0	1	0	0	0	0	0	0	0	0	0	0	0	0	0	0	0	0	0	0	0	0	0
662	220710	Undenaturd ethyl alcohol of an alcohol strgth by vol of 80% vol/highe	1	0	0	0	0	1	0	0	0	0	0	0	0	0	0	0	0	0	0	0	0	0	0	0	0	0	0
663	220720	Ethyl alcohol and other spirits, denatured, of any strength	1	0	0	0	0	1	0	0	0	0	0	0	0	0	0	0	0	0	0	0	0	0	0	0	0	0	0
664	220820	Spirits obtained by distilling grape wine or grape marc	1	0	0	0	0	1	0	0	0	0	0	0	0	0	0	0	0	0	0	0	0	0	0	0	0	0	0
665	220830	Whiskies	1	0	0	0	0	1	0	0	0	0	0	0	0	0	0	0	0	0	0	0	0	0	0	0	0	0	0
666	220840	Rum and tafia	1	0	0	0	0	1	0	0	0	0	0	0	0	0	0	0	0	0	0	0	0	0	0	0	0	0	0
667	220850	Gin and geneva	1	0	0	0	0	1	0	0	0	0	0	0	0	0	0	0	0	0	0	0	0	0	0	0	0	0	0
668	220860	Vodka	1	0	0	0	0	1	0	0	0	0	0	0	0	0	0	0	0	0	0	0	0	0	0	0	0	0	0
669	220870	Liqueurs And Cordials	1	0	0	0	0	1	0	0	0	0	0	0	0	0	0	0	0	0	0	0	0	0	0	0	0	0	0
670	220890	Undenatrd ethyl alc <80% alc cont by vol & spirit, liqueur & spirit b	1	0	0	0	0	1	0	0	0	0	0	0	0	0	0	0	0	0	0	0	0	0	0	0	0	0	0
671	220900	Vinegar and substitutes for vinegar obtained from acetic acid	1	0	0	0	0	1	0	0	0	0	0	0	0	0	0	0	0	0	0	0	0	0	0	0	0	0	0
672	230110	Flours, meals & pellets of meat o meat offal unfit for human cons; gr	1	0	0	0	0	1	0	0	0	0	0	0	0	0	0	0	0	0	0	0	0	0	0	0	0	0	0
673	230120	Flour, meal & pellet of fish, crust, mol/oth aqua invert, unfit human	1	0	0	0	0	1	0	0	0	0	0	0	0	0	0	0	0	0	0	0	0	0	0	0	0	0	0
674	230210	Maize (corn) bran, sharps and other residues, pelleted or not	1	0	0	0	0	1	0	0	0	0	0	0	0	0	0	0	0	0	0	0	0	0	0	0	0	0	0
675	230220	Rice bran, sharps and other residues, pelleted or not	1	0	0	0	0	1	0	0	0	0	0	0	0	0	0	0	0	0	0	0	0	0	0	0	0	0	0
676	230230	Wheat bran, sharps and other residues, pelleted or not	1	0	0	0	0	1	0	0	0	0	0	0	0	0	0	0	0	0	0	0	0	0	0	0	0	0	0
677	230240	Cereal bran, sharps and other residues nes, pelleted or not	1	0	0	0	0	1	0	0	0	0	0	0	0	0	0	0	0	0	0	0	0	0	0	0	0	0	0
678	230250	Bran, sharps and other residues of leguminous plants, pelleted or not	1	0	0	0	0	1	0	0	0	0	0	0	0	0	0	0	0	0	0	0	0	0	0	0	0	0	0
679	230310	Residues of starch manufacture and similar residues	1	0	0	0	0	1	0	0	0	0	0	0	0	0	0	0	0	0	0	0	0	0	0	0	0	0	0
680	230320	Beet0pulp, bagasse and other waste of sugar manufacture	1	0	0	0	0	1	0	0	0	0	0	0	0	0	0	0	0	0	0	0	0	0	0	0	0	0	0
681	230330	Brewing or distilling dregs and waste	1	0	0	0	0	1	0	0	0	0	0	0	0	0	0	0	0	0	0	0	0	0	0	0	0	0	0
682	230400	Soya0bean oil0cake & oth solid residues, whether or not ground or pel	1	0	0	0	0	1	0	0	0	0	0	0	0	0	0	0	0	0	0	0	0	0	0	0	0	0	0
683	230500	Ground0nut oil0cake & oth solid residues, whether or not ground or pe	1	0	0	0	0	1	0	0	0	0	0	0	0	0	0	0	0	0	0	0	0	0	0	0	0	0	0
684	230610	Cotton sed oil0cake & oth solid residues, whether or not ground or pe	1	0	0	0	0	1	0	0	0	0	0	0	0	0	0	0	0	0	0	0	0	0	0	0	0	0	0
685	230620	Linseed oil0cake & other solid residues, whether or not ground or pel	1	0	0	0	0	1	0	0	0	0	0	0	0	0	0	0	0	0	0	0	0	0	0	0	0	0	0
686	230630	Sunflower sed oil0cake & oth solid residues, whether/not ground/pelle	1	0	0	0	0	1	0	0	0	0	0	0	0	0	0	0	0	0	0	0	0	0	0	0	0	0	0
687	230640	Rape/colza sed oil0cake & oth solid residues, whether/not ground/pell	1	0	0	0	0	1	0	0	0	0	0	0	0	0	0	0	0	0	0	0	0	0	0	0	0	0	0
688	230650	Coconut/copra oil0cake & oth solid residues, whether/not ground/pelle	1	0	0	0	0	1	0	0	0	0	0	0	0	0	0	0	0	0	0	0	0	0	0	0	0	0	0
689	230660	Palm nut/kernel oil0cake & oth solid residues, whether/not ground/pel	1	0	0	0	0	1	0	0	0	0	0	0	0	0	0	0	0	0	0	0	0	0	0	0	0	0	0
690	230670	oil0cake,other solid Residues, from the Extract of Vegetable Fats, oils	1	0	0	0	0	1	0	0	0	0	0	0	0	0	0	0	0	0	0	0	0	0	0	0	0	0	0
691	230690	Veg oil0cake & oth solid residues nes, whether or not ground or pelle	1	0	0	0	0	1	0	0	0	0	0	0	0	0	0	0	0	0	0	0	0	0	0	0	0	0	0
692	230700	Wine lees and argol	1	0	0	0	0	1	0	0	0	0	0	0	0	0	0	0	0	0	0	0	0	0	0	0	0	0	0
693	230810	Acorns & horse0chestnuts used in animal feeding	1	0	0	0	0	1	0	0	0	0	0	0	0	0	0	0	0	0	0	0	0	0	0	0	0	0	0
694	230890	Veg mat, waste, residues & by0prod nes pelletd or not, usd in animal	1	0	0	0	0	1	0	0	0	0	0	0	0	0	0	0	0	0	0	0	0	0	0	0	0	0	0
695	230910	Dog or cat food put up for retail sale	1	0	0	0	0	1	0	0	0	0	0	0	0	0	0	0	0	0	0	0	0	0	0	0	0	0	0
696	230990	Animal feed preparations nes	1	0	0	0	0	1	0	0	0	0	0	0	0	0	0	0	0	0	0	0	0	0	0	0	0	0	0
697	240110	Tobacco, unmanufactured, not stemmed or stripped	1	0	0	0	0	1	0	0	0	0	0	0	0	0	0	0	0	0	0	0	0	0	0	0	0	0	0
698	240120	Tobacco, unmanufactured, partly or wholly stemmed or stripped	1	0	0	0	0	1	0	0	0	0	0	0	0	0	0	0	0	0	0	0	0	0	0	0	0	0	0
699	240130	Tobacco refuse	1	0	0	0	0	1	0	0	0	0	0	0	0	0	0	0	0	0	0	0	0	0	0	0	0	0	0
700	240210	Cigars, cheroots and cigarillos, containing tobacco	1	0	0	0	0	1	0	0	0	0	0	0	0	0	0	0	0	0	0	0	0	0	0	0	0	0	0
701	240220	Cigarettes containing tobacco	1	0	0	0	0	1	0	0	0	0	0	0	0	0	0	0	0	0	0	0	0	0	0	0	0	0	0
702	240290	Cigars, cheroots, cigarillos and cigarettes, cntg tobacco substitutes	1	0	0	0	0	1	0	0	0	0	0	0	0	0	0	0	0	0	0	0	0	0	0	0	0	0	0
703	240310	Smokg tobacco, whether o not cntg tobacco substitutes in any proporti	1	0	0	0	0	1	0	0	0	0	0	0	0	0	0	0	0	0	0	0	0	0	0	0	0	0	0
704	240391	Homogenized or reconstituted tobacco	1	0	0	0	0	1	0	0	0	0	0	0	0	0	0	0	0	0	0	0	0	0	0	0	0	0	0
705	240399	Tobacco extracts and essences	1	0	0	0	0	1	0	0	0	0	0	0	0	0	0	0	0	0	0	0	0	0	0	0	0	0	0
706	250100	Salt (includg table salt & denaturd salt) pure sodium chloride & sea	1	0	0	0	1	0	0	0	0	0	0	0	0	0	0	0	0	0	0	0	0	0	0	0	0	0	0
707	250200	Unroasted iron pyrites	1	0	0	0	1	0	0	0	0	0	0	0	0	0	0	0	0	0	0	0	0	0	0	0	0	0	0
708	250300	Sulphur of All Kinds (Excl. Sublimed / Precipitated/colloidal Sulphur)	1	0	0	0	1	0	0	0	0	0	0	0	0	0	0	0	0	0	0	0	0	0	0	0	0	0	0
709	250410	Natural graphite in powder or flakes	1	0	0	0	1	0	0	0	0	0	0	0	0	0	0	0	0	0	0	0	0	0	0	0	0	0	0
710	250490	Natural graphite, nes	1	0	0	0	1	0	0	0	0	0	0	0	0	0	0	0	0	0	0	0	0	0	0	0	0	0	0
711	250510	Silica sands and quartz sands	1	0	0	0	1	0	0	0	0	0	0	0	0	0	0	0	0	0	0	0	0	0	0	0	0	0	0
712	250590	Natural sands nes, exc metal bearing sand of Chapter 26	1	0	0	0	1	0	0	0	0	0	0	0	0	0	0	0	0	0	0	0	0	0	0	0	0	0	0
713	250610	Quartz (other than natural sands)	1	0	0	0	1	0	0	0	0	0	0	0	0	0	0	0	0	0	0	0	0	0	0	0	0	0	0
714	250621	Quartzite, crude or roughly trimmed	1	0	0	0	1	0	0	0	0	0	0	0	0	0	0	0	0	0	0	0	0	0	0	0	0	0	0
715	250629	Quartzite, nes	1	0	0	0	1	0	0	0	0	0	0	0	0	0	0	0	0	0	0	0	0	0	0	0	0	0	0
716	250700	Kaolin and other kaolinic clays, whether or not calcined	1	0	0	0	1	0	0	0	0	0	0	0	0	0	0	0	0	0	0	0	0	0	0	0	0	0	0
717	250810	Bentonite	1	0	0	0	1	0	0	0	0	0	0	0	0	0	0	0	0	0	0	0	0	0	0	0	0	0	0
718	250820	Decolourising earths and fuller's earth	1	0	0	0	1	0	0	0	0	0	0	0	0	0	0	0	0	0	0	0	0	0	0	0	0	0	0
719	250830	Fire0clay	1	0	0	0	1	0	0	0	0	0	0	0	0	0	0	0	0	0	0	0	0	0	0	0	0	0	0
720	250840	other clays(exc expanded clays of 68.06)	1	0	0	0	1	0	0	0	0	0	0	0	0	0	0	0	0	0	0	0	0	0	0	0	0	0	0
721	250850	Andalusite, kyanite and sillimanite	1	0	0	0	1	0	0	0	0	0	0	0	0	0	0	0	0	0	0	0	0	0	0	0	0	0	0
722	250860	Mullite	1	0	0	0	1	0	0	0	0	0	0	0	0	0	0	0	0	0	0	0	0	0	0	0	0	0	0
723	250870	Chamotte or dinas earths	1	0	0	0	1	0	0	0	0	0	0	0	0	0	0	0	0	0	0	0	0	0	0	0	0	0	0
724	250900	Chalk	1	0	0	0	1	0	0	0	0	0	0	0	0	0	0	0	0	0	0	0	0	0	0	0	0	0	0
725	251010	Natural calcium phosphates, aluminum calcium phosphates etc, unground	1	0	0	0	1	0	0	0	0	0	0	0	0	0	0	0	0	0	0	0	0	0	0	0	0	0	0
726	251020	Natural calcium phosphates, aluminum calcium phosphates etc, ground	1	0	0	0	1	0	0	0	0	0	0	0	0	0	0	0	0	0	0	0	0	0	0	0	0	0	0
727	251110	Natural barium sulphate (barytes)	1	0	0	0	1	0	0	0	0	0	0	0	0	0	0	0	0	0	0	0	0	0	0	0	0	0	0
728	251120	Natural barium carbonate (witherite)	1	0	0	0	1	0	0	0	0	0	0	0	0	0	0	0	0	0	0	0	0	0	0	0	0	0	0
729	251200	Siliceous fossil meal(ie kieselguhr etc) & sim siliceous earths etc	1	0	0	0	1	0	0	0	0	0	0	0	0	0	0	0	0	0	0	0	0	0	0	0	0	0	0
730	251311	Pumice stones, crude or in irregular pieces incl crushed (bimskies)	1	0	0	0	1	0	0	0	0	0	0	0	0	0	0	0	0	0	0	0	0	0	0	0	0	0	0
731	251319	Pumice stone, nes	1	0	0	0	1	0	0	0	0	0	0	0	0	0	0	0	0	0	0	0	0	0	0	0	0	0	0
732	251320	Emery, Natural Corundum, Natural Garnet And other Natural Abrasives	1	0	0	0	1	0	0	0	0	0	0	0	0	0	0	0	0	0	0	0	0	0	0	0	0	0	0
733	251400	Slate, whether or not roughly trimmed or merely cut etc	1	0	0	0	1	0	0	0	0	0	0	0	0	0	0	0	0	0	0	0	0	0	0	0	0	0	0
734	251511	Marble and travertine, crude or roughly trimmed	1	0	0	0	1	0	0	0	0	0	0	0	0	0	0	0	0	0	0	0	0	0	0	0	0	0	0
735	251512	Marble & travertine, merely cut, by sawing or otherwise into blocks e	1	0	0	0	1	0	0	0	0	0	0	0	0	0	0	0	0	0	0	0	0	0	0	0	0	0	0
736	251520	Ecaussine & other calcareous monumental or building stone; alabaster	1	0	0	0	1	0	0	0	0	0	0	0	0	0	0	0	0	0	0	0	0	0	0	0	0	0	0
737	251611	Granite, crude or roughly trimmed	1	0	0	0	1	0	0	0	0	0	0	0	0	0	0	0	0	0	0	0	0	0	0	0	0	0	0
738	251612	Granite, merely cut, by sawing or otherwise, into blocks etc	1	0	0	0	1	0	0	0	0	0	0	0	0	0	0	0	0	0	0	0	0	0	0	0	0	0	0
739	251621	Sandstone, crude or roughly trimmed	1	0	0	0	1	0	0	0	0	0	0	0	0	0	0	0	0	0	0	0	0	0	0	0	0	0	0
740	251622	Sandstone, merely cut, by sawing or otherwise, into blocks etc	1	0	0	0	1	0	0	0	0	0	0	0	0	0	0	0	0	0	0	0	0	0	0	0	0	0	0
741	251690	Monumental or building stone nes	1	0	0	0	1	0	0	0	0	0	0	0	0	0	0	0	0	0	0	0	0	0	0	0	0	0	0
742	251710	Pebbles, gravel, broken or crushed stone used for aggregates etc	1	0	0	0	1	0	0	0	0	0	0	0	0	0	0	0	0	0	0	0	0	0	0	0	0	0	0
743	251720	Macadam of slag, dross or similar industrial waste etc	1	0	0	0	1	0	0	0	0	0	0	0	0	0	0	0	0	0	0	0	0	0	0	0	0	0	0
744	251730	Tarred macadam	1	0	0	0	1	0	0	0	0	0	0	0	0	0	0	0	0	0	0	0	0	0	0	0	0	0	0
745	251741	Marble granules, chippg & powder of 25.15 or 25.16 heat0treated or no	1	0	0	0	1	0	0	0	0	0	0	0	0	0	0	0	0	0	0	0	0	0	0	0	0	0	0
746	251749	Granules, chippings & powder nes, of 25.15 or 25.16 heat0treated or n	1	0	0	0	1	0	0	0	0	0	0	0	0	0	0	0	0	0	0	0	0	0	0	0	0	0	0
747	251810	Dolomite not calcined	1	0	0	0	1	0	0	0	0	0	0	0	0	0	0	0	0	0	0	0	0	0	0	0	0	0	0
748	251820	Calcined dolomite	1	0	0	0	1	0	0	0	0	0	0	0	0	0	0	0	0	0	0	0	0	0	0	0	0	0	0
749	251830	Agglomerated dolomite (incl tarred dolomite)	1	0	0	0	1	0	0	0	0	0	0	0	0	0	0	0	0	0	0	0	0	0	0	0	0	0	0
750	251910	Natural magnesium carbonate (magnesite)	1	0	0	0	1	0	0	0	0	0	0	0	0	0	0	0	0	0	0	0	0	0	0	0	0	0	0
751	251990	Magnesia, fused, dead0burned etc & magnesium oxide pure or not	1	0	0	0	1	0	0	0	0	0	0	0	0	0	0	0	0	0	0	0	0	0	0	0	0	0	0
752	252010	Gypsum; anhydrite	1	0	0	0	1	0	0	0	0	0	0	0	0	0	0	0	0	0	0	0	0	0	0	0	0	0	0
753	252020	Plasters (consisting of calcined gypsum or calcium sulphate) etc	1	0	0	0	1	0	0	0	0	0	0	0	0	0	0	0	0	0	0	0	0	0	0	0	0	0	0
754	252100	Limestone flux; limestone & other calcareous stone, for lime or cemen	1	0	0	0	1	0	0	0	0	0	0	0	0	0	0	0	0	0	0	0	0	0	0	0	0	0	0
755	252210	Quicklime	1	0	0	0	1	0	0	0	0	0	0	0	0	0	0	0	0	0	0	0	0	0	0	0	0	0	0
756	252220	Slaked lime	1	0	0	0	1	0	0	0	0	0	0	0	0	0	0	0	0	0	0	0	0	0	0	0	0	0	0
757	252230	Hydraulic lime	1	0	0	0	1	0	0	0	0	0	0	0	0	0	0	0	0	0	0	0	0	0	0	0	0	0	0
758	252310	Cement clinkers	1	0	0	0	1	0	0	0	0	0	0	0	0	0	0	0	0	0	0	0	0	0	0	0	0	0	0
759	252321	Portland cement, white, whether or not artificially coloured	1	0	0	0	1	0	0	0	0	0	0	0	0	0	0	0	0	0	0	0	0	0	0	0	0	0	0
760	252329	Portland cement nes	1	0	0	0	1	0	0	0	0	0	0	0	0	0	0	0	0	0	0	0	0	0	0	0	0	0	0
761	252330	Aluminous cement (ciment fondu)	1	0	0	0	1	0	0	0	0	0	0	0	0	0	0	0	0	0	0	0	0	0	0	0	0	0	0
762	252390	Hydraulic cements nes	1	0	0	0	1	0	0	0	0	0	0	0	0	0	0	0	0	0	0	0	0	0	0	0	0	0	0
763	252400	Asbestos	1	0	0	0	1	0	0	0	0	0	0	0	0	0	0	0	0	0	0	0	0	0	0	0	0	0	0
764	252510	Mica crude or rifted into sheets or splittings	1	0	0	0	1	0	0	0	0	0	0	0	0	0	0	0	0	0	0	0	0	0	0	0	0	0	0
765	252520	Mica powder	1	0	0	0	1	0	0	0	0	0	0	0	0	0	0	0	0	0	0	0	0	0	0	0	0	0	0
766	252530	Mica waste	1	0	0	0	1	0	0	0	0	0	0	0	0	0	0	0	0	0	0	0	0	0	0	0	0	0	0
767	252610	Natural steatite, not crushed/powdered	1	0	0	0	1	0	0	0	0	0	0	0	0	0	0	0	0	0	0	0	0	0	0	0	0	0	0
768	252620	Natural steatite, crushed or powdered	1	0	0	0	1	0	0	0	0	0	0	0	0	0	0	0	0	0	0	0	0	0	0	0	0	0	0
769	252700	Natural cryolite; natural chiolite	1	0	0	0	1	0	0	0	0	0	0	0	0	0	0	0	0	0	0	0	0	0	0	0	0	0	0
770	252810	Natural sodium borates	1	0	0	0	1	0	0	0	0	0	0	0	0	0	0	0	0	0	0	0	0	0	0	0	0	0	0
771	252890	Natural borates etc nes	1	0	0	0	1	0	0	0	0	0	0	0	0	0	0	0	0	0	0	0	0	0	0	0	0	0	0
772	252910	Felspar	1	0	0	0	1	0	0	0	0	0	0	0	0	0	0	0	0	0	0	0	0	0	0	0	0	0	0
773	252921	Fluorspar, containing by weight 97% or less of calcium fluoride	1	0	0	0	1	0	0	0	0	0	0	0	0	0	0	0	0	0	0	0	0	0	0	0	0	0	0
774	252922	Fluorspar, containing by weight more than 97% of calcium fluoride	1	0	0	0	1	0	0	0	0	0	0	0	0	0	0	0	0	0	0	0	0	0	0	0	0	0	0
775	252930	Leucite; nepheline and nepheline syenite	1	0	0	0	1	0	0	0	0	0	0	0	0	0	0	0	0	0	0	0	0	0	0	0	0	0	0
776	253010	Vermiculite, perlite and chlorites, unexpanded	1	0	0	0	1	0	0	0	0	0	0	0	0	0	0	0	0	0	0	0	0	0	0	0	0	0	0
777	253020	Kieserite, epsomite (natural magnesium sulphates)	1	0	0	0	1	0	0	0	0	0	0	0	0	0	0	0	0	0	0	0	0	0	0	0	0	0	0
778	253040	Natural micaceous iron oxides	1	0	0	0	1	0	0	0	0	0	0	0	0	0	0	0	0	0	0	0	0	0	0	0	0	0	0
779	253090	Mineral substances, nes	1	0	0	0	1	0	0	0	0	0	0	0	0	0	0	0	0	0	0	0	0	0	0	0	0	0	0
780	260111	Iron ores & concentrates, oth than roasted iron pyrites, non0agglomer	1	0	0	0	1	0	0	0	0	0	0	0	0	0	0	0	0	0	0	0	0	0	0	0	0	0	0
781	260112	Iron ores & concentrates, other than roasted iron pyrites, agglomerat	1	0	0	0	1	0	0	0	0	0	0	0	0	0	0	0	0	0	0	0	0	0	0	0	0	0	0
782	260120	Roasted iron pyrites	1	0	0	0	1	0	0	0	0	0	0	0	0	0	0	0	0	0	0	0	0	0	0	0	0	0	0
783	260200	Manganese ores and concentrates etc	1	0	0	0	1	0	0	0	0	0	0	0	0	0	0	0	0	0	0	0	0	0	0	0	0	0	0
784	260300	Copper ores and concentrates	1	0	0	0	1	0	0	0	0	0	0	0	0	0	0	0	0	0	0	0	0	0	0	0	0	0	0
785	260400	Nickel ores and concentrates	1	0	0	0	1	0	0	0	0	0	0	0	0	0	0	0	0	0	0	0	0	0	0	0	0	0	0
786	260500	Cobalt ores and concentrates	1	0	0	0	1	0	0	0	0	0	0	0	0	0	0	0	0	0	0	0	0	0	0	0	0	0	0
787	260600	Aluminium ores and concentrates	1	0	0	0	1	0	0	0	0	0	0	0	0	0	0	0	0	0	0	0	0	0	0	0	0	0	0
788	260700	Lead ores and concentrates	1	0	0	0	1	0	0	0	0	0	0	0	0	0	0	0	0	0	0	0	0	0	0	0	0	0	0
789	260800	Zinc ores and concentrates	1	0	0	0	1	0	0	0	0	0	0	0	0	0	0	0	0	0	0	0	0	0	0	0	0	0	0
790	260900	Tin ores and concentrates	1	0	0	0	1	0	0	0	0	0	0	0	0	0	0	0	0	0	0	0	0	0	0	0	0	0	0
791	261000	Chromium ores and concentrates	1	0	0	0	1	0	0	0	0	0	0	0	0	0	0	0	0	0	0	0	0	0	0	0	0	0	0
792	261100	Tungsten ores and concentrates	1	0	0	0	1	0	0	0	0	0	0	0	0	0	0	0	0	0	0	0	0	0	0	0	0	0	0
793	261210	Uranium ores and concentrates	1	0	0	0	1	0	0	0	0	0	0	0	0	0	0	0	0	0	0	0	0	0	0	0	0	0	0
794	261220	Thorium ores and concentrates	1	0	0	0	1	0	0	0	0	0	0	0	0	0	0	0	0	0	0	0	0	0	0	0	0	0	0
795	261310	Molybdenum concentrates, roasted	1	0	0	0	1	0	0	0	0	0	0	0	0	0	0	0	0	0	0	0	0	0	0	0	0	0	0
796	261390	Molybdenum ores and concentrates nes	1	0	0	0	1	0	0	0	0	0	0	0	0	0	0	0	0	0	0	0	0	0	0	0	0	0	0
797	261400	Titanium ores and concentrates	1	0	0	0	1	0	0	0	0	0	0	0	0	0	0	0	0	0	0	0	0	0	0	0	0	0	0
798	261510	Zirconium ores and concentrates	1	0	0	0	1	0	0	0	0	0	0	0	0	0	0	0	0	0	0	0	0	0	0	0	0	0	0
799	261590	Niobium, tantalum and vanadium ores and concentrates	1	0	0	0	1	0	0	0	0	0	0	0	0	0	0	0	0	0	0	0	0	0	0	0	0	0	0
800	261610	Silver ores and concentrates	1	0	0	0	1	0	0	0	0	0	0	0	0	0	0	0	0	0	0	0	0	0	0	0	0	0	0
801	261690	Precious metal ores and concentrates nes	1	0	0	0	1	0	0	0	0	0	0	0	0	0	0	0	0	0	0	0	0	0	0	0	0	0	0
802	261710	Antimony ores and concentrates	1	0	0	0	1	0	0	0	0	0	0	0	0	0	0	0	0	0	0	0	0	0	0	0	0	0	0
803	261790	ores and concentrates nes	1	0	0	0	1	0	0	0	0	0	0	0	0	0	0	0	0	0	0	0	0	0	0	0	0	0	0
804	261800	Granulated slag (slag sand) from the manufacture of iron or steel	1	0	0	0	1	0	0	0	0	0	0	0	0	0	0	0	0	0	0	0	0	0	0	0	0	0	0
805	261900	Slag, dross, (exc granulated slag) scaling & other waste etc	1	0	0	0	1	0	0	0	0	0	0	0	0	0	0	0	0	0	0	0	0	0	0	0	0	0	0
806	262011	Ash and residues containing hard zinc spelter	1	0	0	0	1	0	0	0	0	0	0	0	0	0	0	0	0	0	0	0	0	0	0	0	0	0	0
807	262019	Ash and residues containing mainly zinc nes	1	0	0	0	1	0	0	0	0	0	0	0	0	0	0	0	0	0	0	0	0	0	0	0	0	0	0
808	262020	Ash and residues containing mainly lead	1	0	0	0	1	0	0	0	0	0	0	0	0	0	0	0	0	0	0	0	0	0	0	0	0	0	0
809	262030	Ash and residues containing mainly copper	1	0	0	0	1	0	0	0	0	0	0	0	0	0	0	0	0	0	0	0	0	0	0	0	0	0	0
810	262040	Ash and residues containing mainly aluminium	1	0	0	0	1	0	0	0	0	0	0	0	0	0	0	0	0	0	0	0	0	0	0	0	0	0	0
811	262050	Ash and residues containing mainly vanadium	1	0	0	0	1	0	0	0	0	0	0	0	0	0	0	0	0	0	0	0	0	0	0	0	0	0	0
812	262090	Ash and residues containing metals or metallic compounds nes	1	0	0	0	1	0	0	0	0	0	0	0	0	0	0	0	0	0	0	0	0	0	0	0	0	0	0
813	262100	Slag and ash nes, including seaweed ash (kelp)	1	0	0	0	1	0	0	0	0	0	0	0	0	0	0	0	0	0	0	0	0	0	0	0	0	0	0
814	270111	Anthracite, whether or not pulverised but not agglomerated	1	0	0	0	0	0	1	0	0	0	0	0	0	0	0	0	0	0	0	0	0	0	0	0	0	0	0
815	270112	Bituminous coal, whether or not pulverised but not agglomerated	1	0	0	0	0	0	1	0	0	0	0	0	0	0	0	0	0	0	0	0	0	0	0	0	0	0	0
816	270119	Coal nes, whether or not pulverised but not agglomerated	1	0	0	0	0	0	1	0	0	0	0	0	0	0	0	0	0	0	0	0	0	0	0	0	0	0	0
817	270120	Coal briquettes, ovoids and similar manufactured solid fuels	1	0	0	0	0	0	1	0	0	0	0	0	0	0	0	0	0	0	0	0	0	0	0	0	0	0	0
818	270210	Lignite, whether or not pulverised, but not agglomerated	1	0	0	0	0	0	1	0	0	0	0	0	0	0	0	0	0	0	0	0	0	0	0	0	0	0	0
819	270220	Lignite, agglomerated	1	0	0	0	0	0	1	0	0	0	0	0	0	0	0	0	0	0	0	0	0	0	0	0	0	0	0
820	270300	Peat (including peat litter), whether or not agglomerated	1	0	0	0	0	0	1	0	0	0	0	0	0	0	0	0	0	0	0	0	0	0	0	0	0	0	0
821	270400	Coke & semi0coke of coal, lignite o peat, agglomeratd o not, retort c	1	0	0	0	0	0	1	0	0	0	0	0	0	0	0	0	0	0	0	0	0	0	0	0	0	0	0
822	270500	Coal gas, water gas, etc, o/than petroleum gases & gaseous hydrocarbo	1	0	0	0	0	0	1	0	0	0	0	0	0	0	0	0	0	0	0	0	0	0	0	0	0	0	0
823	270600	Tar distilled from coal, lignite or peat & other mineral tars etc	1	0	0	0	0	0	1	0	0	0	0	0	0	0	0	0	0	0	0	0	0	0	0	0	0	0	0
824	270710	Benzole	1	0	0	0	0	0	0	1	0	0	0	0	0	0	0	0	0	0	0	0	0	0	0	0	0	0	0
825	270720	Toluole	1	0	0	0	0	0	0	1	0	0	0	0	0	0	0	0	0	0	0	0	0	0	0	0	0	0	0
826	270730	Xylole	1	0	0	0	0	0	0	1	0	0	0	0	0	0	0	0	0	0	0	0	0	0	0	0	0	0	0
827	270740	Naphthalene	1	0	0	0	0	0	0	1	0	0	0	0	0	0	0	0	0	0	0	0	0	0	0	0	0	0	0
828	270750	Aromatic hydrocarbon mixtures etc nes	1	0	0	0	0	0	0	1	0	0	0	0	0	0	0	0	0	0	0	0	0	0	0	0	0	0	0
829	270760	Phenols	1	0	0	0	0	0	0	1	0	0	0	0	0	0	0	0	0	0	0	0	0	0	0	0	0	0	0
830	270791	Creosote oils	1	0	0	0	0	0	0	1	0	0	0	0	0	0	0	0	0	0	0	0	0	0	0	0	0	0	0
831	270799	oils & oth products of the distillation of high temp coal tar etc nes	1	0	0	0	0	0	0	1	0	0	0	0	0	0	0	0	0	0	0	0	0	0	0	0	0	0	0
832	270810	Pitch	1	0	0	0	0	0	0	1	0	0	0	0	0	0	0	0	0	0	0	0	0	0	0	0	0	0	0
833	270820	Pitch coke	1	0	0	0	0	0	0	1	0	0	0	0	0	0	0	0	0	0	0	0	0	0	0	0	0	0	0
834	270900	Petroleum oils and oils obtained from bituminous minerals, crude	1	0	0	0	0	0	0	1	0	0	0	0	0	0	0	0	0	0	0	0	0	0	0	0	0	0	0
835	271000	Petroleum oils & oils obtained from bituminous minerals, o/than crude	1	0	0	0	0	0	0	1	0	0	0	0	0	0	0	0	0	0	0	0	0	0	0	0	0	0	0
836	271111	Natural gas, liquefied	1	0	0	0	0	0	0	1	0	0	0	0	0	0	0	0	0	0	0	0	0	0	0	0	0	0	0
837	271112	Propane, liquefied	1	0	0	0	0	0	0	1	0	0	0	0	0	0	0	0	0	0	0	0	0	0	0	0	0	0	0
838	271113	Butanes, liquefied	1	0	0	0	0	0	0	1	0	0	0	0	0	0	0	0	0	0	0	0	0	0	0	0	0	0	0
839	271114	Ethylene, propylene, butylene and butadiene, liquefied	1	0	0	0	0	0	0	1	0	0	0	0	0	0	0	0	0	0	0	0	0	0	0	0	0	0	0
840	271119	Petroleum gases and other gaseous hydrocarbons nes, liquefied	1	0	0	0	0	0	0	1	0	0	0	0	0	0	0	0	0	0	0	0	0	0	0	0	0	0	0
841	271121	Natural gas in gaseous state	1	0	0	0	0	0	0	0	1	0	0	0	0	0	0	0	0	0	0	0	0	0	0	0	0	0	0
842	271129	Petroleum gases and other gaseous hydrocarbons nes, in gaseous state	1	0	0	0	0	0	0	0	1	0	0	0	0	0	0	0	0	0	0	0	0	0	0	0	0	0	0
843	271210	Petroleum jelly	1	0	0	0	0	0	0	1	0	0	0	0	0	0	0	0	0	0	0	0	0	0	0	0	0	0	0
844	271220	Paraffin wax containing by weighgt less than 0.75% of oil	1	0	0	0	0	0	0	1	0	0	0	0	0	0	0	0	0	0	0	0	0	0	0	0	0	0	0
845	271290	Mineral waxes nes and similar products obtained by synthesis etc	1	0	0	0	0	0	0	1	0	0	0	0	0	0	0	0	0	0	0	0	0	0	0	0	0	0	0
846	271311	Petroleum coke, not calcined	1	0	0	0	0	0	1	0	0	0	0	0	0	0	0	0	0	0	0	0	0	0	0	0	0	0	0
847	271312	Petroleum coke, calcined	1	0	0	0	0	0	1	0	0	0	0	0	0	0	0	0	0	0	0	0	0	0	0	0	0	0	0
848	271320	Petroleum bitumen	1	0	0	0	0	0	0	1	0	0	0	0	0	0	0	0	0	0	0	0	0	0	0	0	0	0	0
849	271390	Residues of petroleum oils/of oils obtaind from bitumin minerals nes	1	0	0	0	0	0	0	1	0	0	0	0	0	0	0	0	0	0	0	0	0	0	0	0	0	0	0
850	271410	Bituminous or oil shale and tar sands	1	0	0	0	0	0	0	1	0	0	0	0	0	0	0	0	0	0	0	0	0	0	0	0	0	0	0
851	271490	Bitumen and asphalt; asphaltites and asphaltic rocks	1	0	0	0	1	0	0	0	0	0	0	0	0	0	0	0	0	0	0	0	0	0	0	0	0	0	0
852	271500	Bituminous mixtures based on natural asphalt etc	1	0	0	0	1	0	0	0	0	0	0	0	0	0	0	0	0	0	0	0	0	0	0	0	0	0	0
853	271600	Electrical energy	1	0	0	0	0	0	0	0	0	0	0	0	0	0	0	1	0	0	0	0	0	0	0	0	0	0	0
854	280110	Chlorine	1	0	0	0	0	0	0	0	0	1	0	0	0	0	0	0	0	0	0	0	0	0	0	0	0	0	0
855	280120	Iodine	1	0	0	0	0	0	0	0	0	1	0	0	0	0	0	0	0	0	0	0	0	0	0	0	0	0	0
856	280130	Fluorine; bromine	1	0	0	0	0	0	0	0	0	1	0	0	0	0	0	0	0	0	0	0	0	0	0	0	0	0	0
857	280200	Sulphur, sublimed or precipitated; colloidal sulphur	1	0	0	0	0	0	0	0	0	1	0	0	0	0	0	0	0	0	0	0	0	0	0	0	0	0	0
858	280300	Carbon (carbon blacks and other forms of carbon, nes)	1	0	0	0	0	0	0	0	0	1	0	0	0	0	0	0	0	0	0	0	0	0	0	0	0	0	0
859	280410	Hydrogen	1	0	0	0	0	0	0	0	0	1	0	0	0	0	0	0	0	0	0	0	0	0	0	0	0	0	0
860	280421	Argon	1	0	0	0	0	0	0	0	0	1	0	0	0	0	0	0	0	0	0	0	0	0	0	0	0	0	0
861	280429	Rare gases nes	1	0	0	0	0	0	0	0	0	1	0	0	0	0	0	0	0	0	0	0	0	0	0	0	0	0	0
862	280430	Nitrogen	1	0	0	0	0	0	0	0	0	1	0	0	0	0	0	0	0	0	0	0	0	0	0	0	0	0	0
863	280440	oxygen	1	0	0	0	0	0	0	0	0	1	0	0	0	0	0	0	0	0	0	0	0	0	0	0	0	0	0
864	280450	Boron; tellurium	1	0	0	0	0	0	0	0	0	1	0	0	0	0	0	0	0	0	0	0	0	0	0	0	0	0	0
865	280461	Silicon containing by weight not less than 99.99% of silicon	1	0	0	0	0	0	0	0	0	1	0	0	0	0	0	0	0	0	0	0	0	0	0	0	0	0	0
866	280469	Silicon nes	1	0	0	0	0	0	0	0	0	1	0	0	0	0	0	0	0	0	0	0	0	0	0	0	0	0	0
867	280470	Phosphorus	1	0	0	0	0	0	0	0	0	1	0	0	0	0	0	0	0	0	0	0	0	0	0	0	0	0	0
868	280480	Arsenic	1	0	0	0	0	0	0	0	0	1	0	0	0	0	0	0	0	0	0	0	0	0	0	0	0	0	0
869	280490	Selenium	1	0	0	0	0	0	0	0	0	1	0	0	0	0	0	0	0	0	0	0	0	0	0	0	0	0	0
870	280511	Sodium	1	0	0	0	0	0	0	0	0	1	0	0	0	0	0	0	0	0	0	0	0	0	0	0	0	0	0
871	280519	Alkali metals nes	1	0	0	0	0	0	0	0	0	1	0	0	0	0	0	0	0	0	0	0	0	0	0	0	0	0	0
872	280521	Calcium	1	0	0	0	0	0	0	0	0	1	0	0	0	0	0	0	0	0	0	0	0	0	0	0	0	0	0
873	280522	Strontium and barium	1	0	0	0	0	0	0	0	0	1	0	0	0	0	0	0	0	0	0	0	0	0	0	0	0	0	0
874	280530	Rare0earth metals, scandium and yttrium	1	0	0	0	0	0	0	0	0	1	0	0	0	0	0	0	0	0	0	0	0	0	0	0	0	0	0
875	280540	Mercury	1	0	0	0	0	0	0	0	0	1	0	0	0	0	0	0	0	0	0	0	0	0	0	0	0	0	0
876	280610	Hydrogen chloride (hydrochloric acid)	1	0	0	0	0	0	0	0	0	1	0	0	0	0	0	0	0	0	0	0	0	0	0	0	0	0	0
877	280620	Chlorosulphuric acid	1	0	0	0	0	0	0	0	0	1	0	0	0	0	0	0	0	0	0	0	0	0	0	0	0	0	0
878	280700	Sulphuric acid; oleum	1	0	0	0	0	0	0	0	0	1	0	0	0	0	0	0	0	0	0	0	0	0	0	0	0	0	0
879	280800	Nitric acid; sulphonitric acids	1	0	0	0	0	0	0	0	0	1	0	0	0	0	0	0	0	0	0	0	0	0	0	0	0	0	0
880	280910	Diphosphorus pentaoxide	1	0	0	0	0	0	0	0	0	1	0	0	0	0	0	0	0	0	0	0	0	0	0	0	0	0	0
881	280920	Phosphoric acid and polyphosphoric acids	1	0	0	0	0	0	0	0	0	1	0	0	0	0	0	0	0	0	0	0	0	0	0	0	0	0	0
882	281000	oxides of boron; boric acids	1	0	0	0	0	0	0	0	0	1	0	0	0	0	0	0	0	0	0	0	0	0	0	0	0	0	0
883	281111	Hydrogen fluoride (hydrofluoric acid)	1	0	0	0	0	0	0	0	0	1	0	0	0	0	0	0	0	0	0	0	0	0	0	0	0	0	0
884	281119	Inorganic acids nes	1	0	0	0	0	0	0	0	0	1	0	0	0	0	0	0	0	0	0	0	0	0	0	0	0	0	0
885	281121	Carbon dioxide	1	0	0	0	0	0	0	0	0	1	0	0	0	0	0	0	0	0	0	0	0	0	0	0	0	0	0
886	281122	Silicon Dioxide	1	0	0	0	0	0	0	0	0	1	0	0	0	0	0	0	0	0	0	0	0	0	0	0	0	0	0
887	281123	Sulphur dioxide	1	0	0	0	0	0	0	0	0	1	0	0	0	0	0	0	0	0	0	0	0	0	0	0	0	0	0
888	281129	Inorganic oxygen compounds of non0metals nes	1	0	0	0	0	0	0	0	0	1	0	0	0	0	0	0	0	0	0	0	0	0	0	0	0	0	0
889	281210	Chlorides and chloride oxides of nonmetals	1	0	0	0	0	0	0	0	0	1	0	0	0	0	0	0	0	0	0	0	0	0	0	0	0	0	0
890	281290	Halides and halide oxides of non0metals nes	1	0	0	0	0	0	0	0	0	1	0	0	0	0	0	0	0	0	0	0	0	0	0	0	0	0	0
891	281310	Carbon disulphide	1	0	0	0	0	0	0	0	0	1	0	0	0	0	0	0	0	0	0	0	0	0	0	0	0	0	0
892	281390	Sulphides of non0metals nes; commercial phosphorus trisulphide	1	0	0	0	0	0	0	0	0	1	0	0	0	0	0	0	0	0	0	0	0	0	0	0	0	0	0
893	281410	Anhydrous ammonia	1	0	0	0	0	0	0	0	0	1	0	0	0	0	0	0	0	0	0	0	0	0	0	0	0	0	0
894	281420	Ammonia in aqueous solution	1	0	0	0	0	0	0	0	0	1	0	0	0	0	0	0	0	0	0	0	0	0	0	0	0	0	0
895	281511	Sodium hydroxide (caustic soda) solid	1	0	0	0	0	0	0	0	0	1	0	0	0	0	0	0	0	0	0	0	0	0	0	0	0	0	0
896	281512	Sodium hydroxide (caustic soda) in aqueous solution	1	0	0	0	0	0	0	0	0	1	0	0	0	0	0	0	0	0	0	0	0	0	0	0	0	0	0
897	281520	Potassium hydroxide (caustic potash)	1	0	0	0	0	0	0	0	0	1	0	0	0	0	0	0	0	0	0	0	0	0	0	0	0	0	0
898	281530	Peroxides of sodium or potassium	1	0	0	0	0	0	0	0	0	1	0	0	0	0	0	0	0	0	0	0	0	0	0	0	0	0	0
899	281610	Hydroxide and peroxide of magnesium	1	0	0	0	0	0	0	0	0	1	0	0	0	0	0	0	0	0	0	0	0	0	0	0	0	0	0
900	281620	oxide, hydroxide and peroxide of strontium	1	0	0	0	0	0	0	0	0	1	0	0	0	0	0	0	0	0	0	0	0	0	0	0	0	0	0
901	281630	oxide, hydroxide and peroxide of barium	1	0	0	0	0	0	0	0	0	1	0	0	0	0	0	0	0	0	0	0	0	0	0	0	0	0	0
902	281700	Zinc oxide; zinc peroxide	1	0	0	0	0	0	0	0	0	1	0	0	0	0	0	0	0	0	0	0	0	0	0	0	0	0	0
903	281810	Artificial corundum	1	0	0	0	0	0	0	0	0	1	0	0	0	0	0	0	0	0	0	0	0	0	0	0	0	0	0
904	281820	Aluminium oxide nes	1	0	0	0	0	0	0	0	0	1	0	0	0	0	0	0	0	0	0	0	0	0	0	0	0	0	0
905	281830	Aluminium hydroxide	1	0	0	0	0	0	0	0	0	1	0	0	0	0	0	0	0	0	0	0	0	0	0	0	0	0	0
906	281910	Chromium trioxide	1	0	0	0	0	0	0	0	0	1	0	0	0	0	0	0	0	0	0	0	0	0	0	0	0	0	0
907	281990	Chromium oxides nes; chromium hydroxides	1	0	0	0	0	0	0	0	0	1	0	0	0	0	0	0	0	0	0	0	0	0	0	0	0	0	0
908	282010	Manganese dioxide	1	0	0	0	0	0	0	0	0	1	0	0	0	0	0	0	0	0	0	0	0	0	0	0	0	0	0
909	282090	Manganese oxides nes	1	0	0	0	0	0	0	0	0	1	0	0	0	0	0	0	0	0	0	0	0	0	0	0	0	0	0
910	282110	Iron oxides and hydroxides	1	0	0	0	0	0	0	0	0	1	0	0	0	0	0	0	0	0	0	0	0	0	0	0	0	0	0
911	282120	Earth colours cntg 70%/more by wght of combind iron evaluatd as Fe2o3	1	0	0	0	0	0	0	0	0	1	0	0	0	0	0	0	0	0	0	0	0	0	0	0	0	0	0
912	282200	Cobalt oxides and hydroxides; commercial cobalt oxides	1	0	0	0	0	0	0	0	0	1	0	0	0	0	0	0	0	0	0	0	0	0	0	0	0	0	0
913	282300	Titanium oxides	1	0	0	0	0	0	0	0	0	1	0	0	0	0	0	0	0	0	0	0	0	0	0	0	0	0	0
914	282410	Lead monoxide (litharge, massicot)	1	0	0	0	0	0	0	0	0	1	0	0	0	0	0	0	0	0	0	0	0	0	0	0	0	0	0
915	282420	Red lead and orange lead	1	0	0	0	0	0	0	0	0	1	0	0	0	0	0	0	0	0	0	0	0	0	0	0	0	0	0
916	282490	Lead oxides nes	1	0	0	0	0	0	0	0	0	1	0	0	0	0	0	0	0	0	0	0	0	0	0	0	0	0	0
917	282510	Hydrazine and hydroxylamine and their inorganic salts	1	0	0	0	0	0	0	0	0	1	0	0	0	0	0	0	0	0	0	0	0	0	0	0	0	0	0
918	282520	Lithium oxide and hydroxide	1	0	0	0	0	0	0	0	0	1	0	0	0	0	0	0	0	0	0	0	0	0	0	0	0	0	0
919	282530	Vanadium oxides and hydroxides	1	0	0	0	0	0	0	0	0	1	0	0	0	0	0	0	0	0	0	0	0	0	0	0	0	0	0
920	282540	Nickel oxides and hydroxides	1	0	0	0	0	0	0	0	0	1	0	0	0	0	0	0	0	0	0	0	0	0	0	0	0	0	0
921	282550	Copper oxides and hydroxides	1	0	0	0	0	0	0	0	0	1	0	0	0	0	0	0	0	0	0	0	0	0	0	0	0	0	0
922	282560	Germanium oxides and zirconium dioxide	1	0	0	0	0	0	0	0	0	1	0	0	0	0	0	0	0	0	0	0	0	0	0	0	0	0	0
923	282570	Molybdenum oxides and hydroxides	1	0	0	0	0	0	0	0	0	1	0	0	0	0	0	0	0	0	0	0	0	0	0	0	0	0	0
924	282580	Antimony oxides	1	0	0	0	0	0	0	0	0	1	0	0	0	0	0	0	0	0	0	0	0	0	0	0	0	0	0
925	282590	Inorganic bases nes; metal oxides, hydroxides and peroxides nes	1	0	0	0	0	0	0	0	0	1	0	0	0	0	0	0	0	0	0	0	0	0	0	0	0	0	0
926	282611	Fluorides of ammonium or of sodium	1	0	0	0	0	0	0	0	0	1	0	0	0	0	0	0	0	0	0	0	0	0	0	0	0	0	0
927	282612	Aluminum fluoride	1	0	0	0	0	0	0	0	0	1	0	0	0	0	0	0	0	0	0	0	0	0	0	0	0	0	0
928	282619	Fluorides of metals nes	1	0	0	0	0	0	0	0	0	1	0	0	0	0	0	0	0	0	0	0	0	0	0	0	0	0	0
929	282620	Fluorosilicates of sodium or of potassium	1	0	0	0	0	0	0	0	0	1	0	0	0	0	0	0	0	0	0	0	0	0	0	0	0	0	0
930	282630	Sodium hexafluoroaluminate (synthetic cryolite)	1	0	0	0	0	0	0	0	0	1	0	0	0	0	0	0	0	0	0	0	0	0	0	0	0	0	0
931	282690	Complex fluorine salts nes	1	0	0	0	0	0	0	0	0	1	0	0	0	0	0	0	0	0	0	0	0	0	0	0	0	0	0
932	282710	Ammonium chloride	1	0	0	0	0	0	0	0	0	1	0	0	0	0	0	0	0	0	0	0	0	0	0	0	0	0	0
933	282720	Calcium chloride	1	0	0	0	0	0	0	0	0	1	0	0	0	0	0	0	0	0	0	0	0	0	0	0	0	0	0
934	282731	Magnesium chloride	1	0	0	0	0	0	0	0	0	1	0	0	0	0	0	0	0	0	0	0	0	0	0	0	0	0	0
935	282732	Aluminium chloride	1	0	0	0	0	0	0	0	0	1	0	0	0	0	0	0	0	0	0	0	0	0	0	0	0	0	0
936	282733	Iron chlorides	1	0	0	0	0	0	0	0	0	1	0	0	0	0	0	0	0	0	0	0	0	0	0	0	0	0	0
937	282734	Cobalt Chloride	1	0	0	0	0	0	0	0	0	1	0	0	0	0	0	0	0	0	0	0	0	0	0	0	0	0	0
938	282735	Nickel chloride	1	0	0	0	0	0	0	0	0	1	0	0	0	0	0	0	0	0	0	0	0	0	0	0	0	0	0
939	282736	Zinc chloride	1	0	0	0	0	0	0	0	0	1	0	0	0	0	0	0	0	0	0	0	0	0	0	0	0	0	0
940	282738	Barium chloride	1	0	0	0	0	0	0	0	0	1	0	0	0	0	0	0	0	0	0	0	0	0	0	0	0	0	0
941	282739	Chlorides of metals nes	1	0	0	0	0	0	0	0	0	1	0	0	0	0	0	0	0	0	0	0	0	0	0	0	0	0	0
942	282741	Chloride oxides and chloride hydroxides of copper	1	0	0	0	0	0	0	0	0	1	0	0	0	0	0	0	0	0	0	0	0	0	0	0	0	0	0
943	282749	Chloride oxides and chloride hydroxides of metals nes	1	0	0	0	0	0	0	0	0	1	0	0	0	0	0	0	0	0	0	0	0	0	0	0	0	0	0
944	282751	Bromides of sodium or of potassium	1	0	0	0	0	0	0	0	0	1	0	0	0	0	0	0	0	0	0	0	0	0	0	0	0	0	0
945	282759	Bromides and bromide oxides of metals nes	1	0	0	0	0	0	0	0	0	1	0	0	0	0	0	0	0	0	0	0	0	0	0	0	0	0	0
946	282760	Iodides and iodide oxides of metals	1	0	0	0	0	0	0	0	0	1	0	0	0	0	0	0	0	0	0	0	0	0	0	0	0	0	0
947	282810	Commercial calcium hypochlorite and other calcium hypochlorites	1	0	0	0	0	0	0	0	0	1	0	0	0	0	0	0	0	0	0	0	0	0	0	0	0	0	0
948	282890	Hypochlorites of metals nes; chlorites and hypobromites of metals	1	0	0	0	0	0	0	0	0	1	0	0	0	0	0	0	0	0	0	0	0	0	0	0	0	0	0
949	282911	Sodium chlorate	1	0	0	0	0	0	0	0	0	1	0	0	0	0	0	0	0	0	0	0	0	0	0	0	0	0	0
950	282919	Chlorates of metals nes	1	0	0	0	0	0	0	0	0	1	0	0	0	0	0	0	0	0	0	0	0	0	0	0	0	0	0
951	282990	Perchlorates, bromates, perbromates, iodates and periodates of metals	1	0	0	0	0	0	0	0	0	1	0	0	0	0	0	0	0	0	0	0	0	0	0	0	0	0	0
952	283010	Sodium sulphides	1	0	0	0	0	0	0	0	0	1	0	0	0	0	0	0	0	0	0	0	0	0	0	0	0	0	0
953	283020	Zinc Sulphide	1	0	0	0	0	0	0	0	0	1	0	0	0	0	0	0	0	0	0	0	0	0	0	0	0	0	0
954	283030	Cadmium sulphide	1	0	0	0	0	0	0	0	0	1	0	0	0	0	0	0	0	0	0	0	0	0	0	0	0	0	0
955	283090	Sulphides of metals nes; polysulphides of metals	1	0	0	0	0	0	0	0	0	1	0	0	0	0	0	0	0	0	0	0	0	0	0	0	0	0	0
956	283110	Dithionites and sulphoxylates of sodium	1	0	0	0	0	0	0	0	0	1	0	0	0	0	0	0	0	0	0	0	0	0	0	0	0	0	0
957	283190	Dithionites and sulphoxylates of metals nes	1	0	0	0	0	0	0	0	0	1	0	0	0	0	0	0	0	0	0	0	0	0	0	0	0	0	0
958	283210	Sodium sulphites	1	0	0	0	0	0	0	0	0	1	0	0	0	0	0	0	0	0	0	0	0	0	0	0	0	0	0
959	283220	Sulphites of metals nes	1	0	0	0	0	0	0	0	0	1	0	0	0	0	0	0	0	0	0	0	0	0	0	0	0	0	0
960	283230	Thiosulphates of metals	1	0	0	0	0	0	0	0	0	1	0	0	0	0	0	0	0	0	0	0	0	0	0	0	0	0	0
961	283311	Disodium sulphate	1	0	0	0	0	0	0	0	0	1	0	0	0	0	0	0	0	0	0	0	0	0	0	0	0	0	0
962	283319	Sodium sulphates nes	1	0	0	0	0	0	0	0	0	1	0	0	0	0	0	0	0	0	0	0	0	0	0	0	0	0	0
963	283321	Magnesium sulphate	1	0	0	0	0	0	0	0	0	1	0	0	0	0	0	0	0	0	0	0	0	0	0	0	0	0	0
964	283322	Aluminium sulphate	1	0	0	0	0	0	0	0	0	1	0	0	0	0	0	0	0	0	0	0	0	0	0	0	0	0	0
965	283323	Chromium sulphates	1	0	0	0	0	0	0	0	0	1	0	0	0	0	0	0	0	0	0	0	0	0	0	0	0	0	0
966	283324	Nickel sulphates	1	0	0	0	0	0	0	0	0	1	0	0	0	0	0	0	0	0	0	0	0	0	0	0	0	0	0
967	283325	Copper sulphates	1	0	0	0	0	0	0	0	0	1	0	0	0	0	0	0	0	0	0	0	0	0	0	0	0	0	0
968	283326	Sulphates of Zinc	1	0	0	0	0	0	0	0	0	1	0	0	0	0	0	0	0	0	0	0	0	0	0	0	0	0	0
969	283327	Barium sulphate	1	0	0	0	0	0	0	0	0	1	0	0	0	0	0	0	0	0	0	0	0	0	0	0	0	0	0
970	283329	Sulphates of metal nes	1	0	0	0	0	0	0	0	0	1	0	0	0	0	0	0	0	0	0	0	0	0	0	0	0	0	0
971	283330	Alums	1	0	0	0	0	0	0	0	0	1	0	0	0	0	0	0	0	0	0	0	0	0	0	0	0	0	0
972	283340	Peroxosulphates (persulphates) of metals	1	0	0	0	0	0	0	0	0	1	0	0	0	0	0	0	0	0	0	0	0	0	0	0	0	0	0
973	283410	Nitrites of metals	1	0	0	0	0	0	0	0	0	1	0	0	0	0	0	0	0	0	0	0	0	0	0	0	0	0	0
974	283421	Potassium nitrate	1	0	0	0	0	0	0	0	0	1	0	0	0	0	0	0	0	0	0	0	0	0	0	0	0	0	0
975	283422	Bismuth nitrates	1	0	0	0	0	0	0	0	0	1	0	0	0	0	0	0	0	0	0	0	0	0	0	0	0	0	0
976	283429	Nitrates of metals nes	1	0	0	0	0	0	0	0	0	1	0	0	0	0	0	0	0	0	0	0	0	0	0	0	0	0	0
977	283510	Phosphinates (hypophosphites) & phosphonates (phosphites) of metals	1	0	0	0	0	0	0	0	0	1	0	0	0	0	0	0	0	0	0	0	0	0	0	0	0	0	0
978	283522	Monoor disodium phosphates	1	0	0	0	0	0	0	0	0	1	0	0	0	0	0	0	0	0	0	0	0	0	0	0	0	0	0
979	283523	Trisodium phosphate	1	0	0	0	0	0	0	0	0	1	0	0	0	0	0	0	0	0	0	0	0	0	0	0	0	0	0
980	283524	Potassium phosphates	1	0	0	0	0	0	0	0	0	1	0	0	0	0	0	0	0	0	0	0	0	0	0	0	0	0	0
981	283525	Calcium hydrogenorthophosphate (dicalcium phosphate)	1	0	0	0	0	0	0	0	0	1	0	0	0	0	0	0	0	0	0	0	0	0	0	0	0	0	0
982	283526	Calcium phosphates nes	1	0	0	0	0	0	0	0	0	1	0	0	0	0	0	0	0	0	0	0	0	0	0	0	0	0	0
983	283529	Phosphates of metals nes	1	0	0	0	0	0	0	0	0	1	0	0	0	0	0	0	0	0	0	0	0	0	0	0	0	0	0
984	283531	Sodium triphosphate (sodium tripolyphosphate)	1	0	0	0	0	0	0	0	0	1	0	0	0	0	0	0	0	0	0	0	0	0	0	0	0	0	0
985	283539	Polyphosphates of metals nes	1	0	0	0	0	0	0	0	0	1	0	0	0	0	0	0	0	0	0	0	0	0	0	0	0	0	0
986	283610	Commercial ammonium carbonate and other ammonium carbonates	1	0	0	0	0	0	0	0	0	1	0	0	0	0	0	0	0	0	0	0	0	0	0	0	0	0	0
987	283620	Disodium carbonate	1	0	0	0	0	0	0	0	0	1	0	0	0	0	0	0	0	0	0	0	0	0	0	0	0	0	0
988	283630	Sodium hydrogencarbonate (sodium bicarbonate)	1	0	0	0	0	0	0	0	0	1	0	0	0	0	0	0	0	0	0	0	0	0	0	0	0	0	0
989	283640	Potassium carbonates	1	0	0	0	0	0	0	0	0	1	0	0	0	0	0	0	0	0	0	0	0	0	0	0	0	0	0
990	283650	Calcium carbonate	1	0	0	0	0	0	0	0	0	1	0	0	0	0	0	0	0	0	0	0	0	0	0	0	0	0	0
991	283660	Barium carbonate	1	0	0	0	0	0	0	0	0	1	0	0	0	0	0	0	0	0	0	0	0	0	0	0	0	0	0
992	283670	Lead carbonate	1	0	0	0	0	0	0	0	0	1	0	0	0	0	0	0	0	0	0	0	0	0	0	0	0	0	0
993	283691	Lithium carbonates	1	0	0	0	0	0	0	0	0	1	0	0	0	0	0	0	0	0	0	0	0	0	0	0	0	0	0
994	283692	Strontium carbonate	1	0	0	0	0	0	0	0	0	1	0	0	0	0	0	0	0	0	0	0	0	0	0	0	0	0	0
995	283699	Carbonates of metals nes; peroxocarbonates (percarbonates) of metals	1	0	0	0	0	0	0	0	0	1	0	0	0	0	0	0	0	0	0	0	0	0	0	0	0	0	0
996	283711	Cyanides and cyanide oxides of sodium	1	0	0	0	0	0	0	0	0	1	0	0	0	0	0	0	0	0	0	0	0	0	0	0	0	0	0
997	283719	Cyanides and cyanide oxides of metals nes	1	0	0	0	0	0	0	0	0	1	0	0	0	0	0	0	0	0	0	0	0	0	0	0	0	0	0
998	283720	Complex cyanides of metals	1	0	0	0	0	0	0	0	0	1	0	0	0	0	0	0	0	0	0	0	0	0	0	0	0	0	0
999	283800	Fulminates, cyanates and thiocyanates of metals	1	0	0	0	0	0	0	0	0	1	0	0	0	0	0	0	0	0	0	0	0	0	0	0	0	0	0
1000	283911	Sodium metasilicates	1	0	0	0	0	0	0	0	0	1	0	0	0	0	0	0	0	0	0	0	0	0	0	0	0	0	0
1001	283919	Silicates of sodium nes	1	0	0	0	0	0	0	0	0	1	0	0	0	0	0	0	0	0	0	0	0	0	0	0	0	0	0
1002	283920	Potassium silicates	1	0	0	0	0	0	0	0	0	1	0	0	0	0	0	0	0	0	0	0	0	0	0	0	0	0	0
1003	283990	Silicates of metals nes; commercial alkali metal silicates	1	0	0	0	0	0	0	0	0	1	0	0	0	0	0	0	0	0	0	0	0	0	0	0	0	0	0
1004	284011	Disodium tetraborate (refined borax) anhydrous	1	0	0	0	0	0	0	0	0	1	0	0	0	0	0	0	0	0	0	0	0	0	0	0	0	0	0
1005	284019	Disodium tetraborate (refined borax) hydrated	1	0	0	0	0	0	0	0	0	1	0	0	0	0	0	0	0	0	0	0	0	0	0	0	0	0	0
1006	284020	Borates of metals nes	1	0	0	0	0	0	0	0	0	1	0	0	0	0	0	0	0	0	0	0	0	0	0	0	0	0	0
1007	284030	Peroxoborates (perborates) of metals	1	0	0	0	0	0	0	0	0	1	0	0	0	0	0	0	0	0	0	0	0	0	0	0	0	0	0
1008	284110	Metallic aluminates	1	0	0	0	0	0	0	0	0	1	0	0	0	0	0	0	0	0	0	0	0	0	0	0	0	0	0
1009	284120	Chromates of zinc or of lead	1	0	0	0	0	0	0	0	0	1	0	0	0	0	0	0	0	0	0	0	0	0	0	0	0	0	0
1010	284130	Sodium dichromate	1	0	0	0	0	0	0	0	0	1	0	0	0	0	0	0	0	0	0	0	0	0	0	0	0	0	0
1011	284140	Potassium dichromate	1	0	0	0	0	0	0	0	0	1	0	0	0	0	0	0	0	0	0	0	0	0	0	0	0	0	0
1012	284150	Chromates and dichromates of metals nes; peroxochromates of metals	1	0	0	0	0	0	0	0	0	1	0	0	0	0	0	0	0	0	0	0	0	0	0	0	0	0	0
1013	284161	Potassium Permanganate	1	0	0	0	0	0	0	0	0	1	0	0	0	0	0	0	0	0	0	0	0	0	0	0	0	0	0
1014	284169	Manganites, Manganates,Permanganates (Excl. Potas. Permanganate)	1	0	0	0	0	0	0	0	0	1	0	0	0	0	0	0	0	0	0	0	0	0	0	0	0	0	0
1015	284170	Metallic molybdates	1	0	0	0	0	0	0	0	0	1	0	0	0	0	0	0	0	0	0	0	0	0	0	0	0	0	0
1016	284180	Metallic tungstates (wolframates)	1	0	0	0	0	0	0	0	0	1	0	0	0	0	0	0	0	0	0	0	0	0	0	0	0	0	0
1017	284190	Salts of oxymetallic or peroxometallic acids nes	1	0	0	0	0	0	0	0	0	1	0	0	0	0	0	0	0	0	0	0	0	0	0	0	0	0	0
1018	284210	Double or complex silicates of metals	1	0	0	0	0	0	0	0	0	1	0	0	0	0	0	0	0	0	0	0	0	0	0	0	0	0	0
1019	284290	Metallic salts of inorganic acids or peroxoacids nes, excl azides	1	0	0	0	0	0	0	0	0	1	0	0	0	0	0	0	0	0	0	0	0	0	0	0	0	0	0
1020	284310	Colloidal precious metals	1	0	0	0	0	0	0	0	0	1	0	0	0	0	0	0	0	0	0	0	0	0	0	0	0	0	0
1021	284321	Silver nitrate	1	0	0	0	0	0	0	0	0	1	0	0	0	0	0	0	0	0	0	0	0	0	0	0	0	0	0
1022	284329	Silver compounds nes	1	0	0	0	0	0	0	0	0	1	0	0	0	0	0	0	0	0	0	0	0	0	0	0	0	0	0
1023	284330	Gold compounds	1	0	0	0	0	0	0	0	0	1	0	0	0	0	0	0	0	0	0	0	0	0	0	0	0	0	0
1024	284390	Precious metal compounds nes; amalgams	1	0	0	0	0	0	0	0	0	1	0	0	0	0	0	0	0	0	0	0	0	0	0	0	0	0	0
1025	284410	Natural uranium & its compounds; mixtures cntg natural uranium/its co	1	0	0	0	0	0	0	0	0	1	0	0	0	0	0	0	0	0	0	0	0	0	0	0	0	0	0
1026	284420	Uranium U235+ & its compds, plutonium & its compds, their mx & compds	1	0	0	0	0	0	0	0	0	1	0	0	0	0	0	0	0	0	0	0	0	0	0	0	0	0	0
1027	284430	Uranium U2350 & its compds, thorium & its compds, their mx & compds t	1	0	0	0	0	0	0	0	0	1	0	0	0	0	0	0	0	0	0	0	0	0	0	0	0	0	0
1028	284440	Radio active elements & isotopes nes, their mixtures & compounds ther	1	0	0	0	0	0	0	0	0	1	0	0	0	0	0	0	0	0	0	0	0	0	0	0	0	0	0
1029	284450	Spent fuel elements of nuclear reactors	1	0	0	0	0	0	0	0	0	1	0	0	0	0	0	0	0	0	0	0	0	0	0	0	0	0	0
1030	284510	Heavy water (deuterium oxide)	1	0	0	0	0	0	0	0	0	1	0	0	0	0	0	0	0	0	0	0	0	0	0	0	0	0	0
1031	284590	Isotopes nes and their compounds	1	0	0	0	0	0	0	0	0	1	0	0	0	0	0	0	0	0	0	0	0	0	0	0	0	0	0
1032	284610	Cerium compounds	1	0	0	0	0	0	0	0	0	1	0	0	0	0	0	0	0	0	0	0	0	0	0	0	0	0	0
1033	284690	Compds of rare0earth met nes, of yttrium/scandium/mx of these metals	1	0	0	0	0	0	0	0	0	1	0	0	0	0	0	0	0	0	0	0	0	0	0	0	0	0	0
1034	284700	Hydrogen peroxide	1	0	0	0	0	0	0	0	0	1	0	0	0	0	0	0	0	0	0	0	0	0	0	0	0	0	0
1035	284800	Phosphides, Whether or Not Chemically Defined (Excl. Ferrophosphorus)	1	0	0	0	0	0	0	0	0	1	0	0	0	0	0	0	0	0	0	0	0	0	0	0	0	0	0
1036	284910	Calcium carbide	1	0	0	0	0	0	0	0	0	1	0	0	0	0	0	0	0	0	0	0	0	0	0	0	0	0	0
1037	284920	Silicon carbide	1	0	0	0	0	0	0	0	0	1	0	0	0	0	0	0	0	0	0	0	0	0	0	0	0	0	0
1038	284990	Carbides nes	1	0	0	0	0	0	0	0	0	1	0	0	0	0	0	0	0	0	0	0	0	0	0	0	0	0	0
1039	285000	Hydrides, nitrides, azides, silicides & borides	1	0	0	0	0	0	0	0	0	1	0	0	0	0	0	0	0	0	0	0	0	0	0	0	0	0	0
1040	285100	Inorgn compds nes; liquid air; compressd air; amalgams o/t of prec me	1	0	0	0	0	0	0	0	0	1	0	0	0	0	0	0	0	0	0	0	0	0	0	0	0	0	0
1041	290110	Saturated acyclic hydrocarbons	1	0	0	0	0	0	0	0	0	1	0	0	0	0	0	0	0	0	0	0	0	0	0	0	0	0	0
1042	290121	Ethylene	1	0	0	0	0	0	0	0	0	1	0	0	0	0	0	0	0	0	0	0	0	0	0	0	0	0	0
1043	290122	Propene (propylene)	1	0	0	0	0	0	0	0	0	1	0	0	0	0	0	0	0	0	0	0	0	0	0	0	0	0	0
1044	290123	Butene (butylene) and isomers thereof	1	0	0	0	0	0	0	0	0	1	0	0	0	0	0	0	0	0	0	0	0	0	0	0	0	0	0
1045	290124	Buta01, 30diene and isoprene	1	0	0	0	0	0	0	0	0	1	0	0	0	0	0	0	0	0	0	0	0	0	0	0	0	0	0
1046	290129	Unsaturated acyclic hydrocarbons nes	1	0	0	0	0	0	0	0	0	1	0	0	0	0	0	0	0	0	0	0	0	0	0	0	0	0	0
1047	290211	Cyclohexane	1	0	0	0	0	0	0	0	0	1	0	0	0	0	0	0	0	0	0	0	0	0	0	0	0	0	0
1048	290219	Cyclanes, cyclenes and cycloterpenes nes	1	0	0	0	0	0	0	0	0	1	0	0	0	0	0	0	0	0	0	0	0	0	0	0	0	0	0
1049	290220	Benzene	1	0	0	0	0	0	0	0	0	1	0	0	0	0	0	0	0	0	0	0	0	0	0	0	0	0	0
1050	290230	Toluene	1	0	0	0	0	0	0	0	0	1	0	0	0	0	0	0	0	0	0	0	0	0	0	0	0	0	0
1051	290241	o0xylene	1	0	0	0	0	0	0	0	0	1	0	0	0	0	0	0	0	0	0	0	0	0	0	0	0	0	0
1052	290242	M0xylene	1	0	0	0	0	0	0	0	0	1	0	0	0	0	0	0	0	0	0	0	0	0	0	0	0	0	0
1053	290243	P0xylene	1	0	0	0	0	0	0	0	0	1	0	0	0	0	0	0	0	0	0	0	0	0	0	0	0	0	0
1054	290244	Mixed xylene isomers	1	0	0	0	0	0	0	0	0	1	0	0	0	0	0	0	0	0	0	0	0	0	0	0	0	0	0
1055	290250	Styrene	1	0	0	0	0	0	0	0	0	1	0	0	0	0	0	0	0	0	0	0	0	0	0	0	0	0	0
1056	290260	Ethylbenzene	1	0	0	0	0	0	0	0	0	1	0	0	0	0	0	0	0	0	0	0	0	0	0	0	0	0	0
1057	290270	Cumene	1	0	0	0	0	0	0	0	0	1	0	0	0	0	0	0	0	0	0	0	0	0	0	0	0	0	0
1058	290290	Cyclic Hydrocarbons (Excl. Cyclanes, Cyclenes, Benzene, Toluene.. )	1	0	0	0	0	0	0	0	0	1	0	0	0	0	0	0	0	0	0	0	0	0	0	0	0	0	0
1059	290311	Chloromethane (methyl chloride) and chloroethane (ethyl chloride)	1	0	0	0	0	0	0	0	0	1	0	0	0	0	0	0	0	0	0	0	0	0	0	0	0	0	0
1060	290312	Dichloromethane (methylene chloride)	1	0	0	0	0	0	0	0	0	1	0	0	0	0	0	0	0	0	0	0	0	0	0	0	0	0	0
1061	290313	Chloroform (trichloromethane)	1	0	0	0	0	0	0	0	0	1	0	0	0	0	0	0	0	0	0	0	0	0	0	0	0	0	0
1062	290314	Carbon tetrachloride	1	0	0	0	0	0	0	0	0	1	0	0	0	0	0	0	0	0	0	0	0	0	0	0	0	0	0
1063	290315	1, 20dichloroethane(ethylene dichloride)	1	0	0	0	0	0	0	0	0	1	0	0	0	0	0	0	0	0	0	0	0	0	0	0	0	0	0
1064	290316	1, 20dichloropropane (propylene dichloride) and dichlorobutanes	1	0	0	0	0	0	0	0	0	1	0	0	0	0	0	0	0	0	0	0	0	0	0	0	0	0	0
1065	290319	Chlorinated derivatives of saturated acyclic hydrocarbons, nes	1	0	0	0	0	0	0	0	0	1	0	0	0	0	0	0	0	0	0	0	0	0	0	0	0	0	0
1066	290321	Vinyl chloride (chloroethylene)	1	0	0	0	0	0	0	0	0	1	0	0	0	0	0	0	0	0	0	0	0	0	0	0	0	0	0
1067	290322	Trichloroethylene	1	0	0	0	0	0	0	0	0	1	0	0	0	0	0	0	0	0	0	0	0	0	0	0	0	0	0
1068	290323	Tetrachloroethylene (perchloroethylene)	1	0	0	0	0	0	0	0	0	1	0	0	0	0	0	0	0	0	0	0	0	0	0	0	0	0	0
1069	290329	Chlorinated derivatives of unsaturated acyclic hydrocarbons, nes	1	0	0	0	0	0	0	0	0	1	0	0	0	0	0	0	0	0	0	0	0	0	0	0	0	0	0
1070	290330	Fluorinated, brominatd or iodinatd derivatives of acyclic hydrocarbon	1	0	0	0	0	0	0	0	0	1	0	0	0	0	0	0	0	0	0	0	0	0	0	0	0	0	0
1071	290341	Trichlorofluoromethane	1	0	0	0	0	0	0	0	0	1	0	0	0	0	0	0	0	0	0	0	0	0	0	0	0	0	0
1072	290342	Dichlorodifluoromethane	1	0	0	0	0	0	0	0	0	1	0	0	0	0	0	0	0	0	0	0	0	0	0	0	0	0	0
1073	290343	Trichlorotrifluoroethanes	1	0	0	0	0	0	0	0	0	1	0	0	0	0	0	0	0	0	0	0	0	0	0	0	0	0	0
1074	290344	Dichlorotetrafluoroethanes And Chloropentafluoroethane	1	0	0	0	0	0	0	0	0	1	0	0	0	0	0	0	0	0	0	0	0	0	0	0	0	0	0
1075	290345	Perhalogenated Derivatives of Acyclic Hydrocar., only Fluorinated\chlor.	1	0	0	0	0	0	0	0	0	1	0	0	0	0	0	0	0	0	0	0	0	0	0	0	0	0	0
1076	290346	Bromochlorodifluoromethane, Bromotrifluorom. and Dibromotetrafluoroe	1	0	0	0	0	0	0	0	0	1	0	0	0	0	0	0	0	0	0	0	0	0	0	0	0	0	0
1077	290347	Perhalogenated Deriva. of Acyclic Hydrocarbons 1 or 2 Differ Halogens	1	0	0	0	0	0	0	0	0	1	0	0	0	0	0	0	0	0	0	0	0	0	0	0	0	0	0
1078	290349	Halogenated Deriva. of Acyclic Hydrocarbons with 1 or 2 Differ Halogens	1	0	0	0	0	0	0	0	0	1	0	0	0	0	0	0	0	0	0	0	0	0	0	0	0	0	0
1079	290351	1, 2, 3, 4, 5, 60hexachlorocyclohexane	1	0	0	0	0	0	0	0	0	1	0	0	0	0	0	0	0	0	0	0	0	0	0	0	0	0	0
1080	290359	Halogenatd derivs of cyclanic, cyclenic/cycloterpenic hydrocarbons, n	1	0	0	0	0	0	0	0	0	1	0	0	0	0	0	0	0	0	0	0	0	0	0	0	0	0	0
1081	290361	Chlorobenzene, o0dichlorobenzene and p0dichlorobenzene	1	0	0	0	0	0	0	0	0	1	0	0	0	0	0	0	0	0	0	0	0	0	0	0	0	0	0
1082	290362	Hexachlorobenzene & DDT(1, 1, 10trichloro02, 20bis(p0chlorophenyl) et	1	0	0	0	0	0	0	0	0	1	0	0	0	0	0	0	0	0	0	0	0	0	0	0	0	0	0
1083	290369	Halogenated derivatives of aromatic hydrocarbons, nes	1	0	0	0	0	0	0	0	0	1	0	0	0	0	0	0	0	0	0	0	0	0	0	0	0	0	0
1084	290410	Derivs of hydrocarbons cntg only sulpho groups, thr salts & ethyl est	1	0	0	0	0	0	0	0	0	1	0	0	0	0	0	0	0	0	0	0	0	0	0	0	0	0	0
1085	290420	Derivs of hydrocarbons cntg only nitro or only nitroso groups	1	0	0	0	0	0	0	0	0	1	0	0	0	0	0	0	0	0	0	0	0	0	0	0	0	0	0
1086	290490	Derivs of hydrocarbons cntg mixtures of sulpho, nitro or nitroso grou	1	0	0	0	0	0	0	0	0	1	0	0	0	0	0	0	0	0	0	0	0	0	0	0	0	0	0
1087	290511	Methanol (methyl alcohol)	1	0	0	0	0	0	0	0	0	1	0	0	0	0	0	0	0	0	0	0	0	0	0	0	0	0	0
1088	290512	Propan010ol(propyl alcohol)and propan02ol(isopropyl alcohol)	1	0	0	0	0	0	0	0	0	1	0	0	0	0	0	0	0	0	0	0	0	0	0	0	0	0	0
1089	290513	Butan010ol (N0butyl alcohol)	1	0	0	0	0	0	0	0	0	1	0	0	0	0	0	0	0	0	0	0	0	0	0	0	0	0	0
1090	290514	Butanols nes	1	0	0	0	0	0	0	0	0	1	0	0	0	0	0	0	0	0	0	0	0	0	0	0	0	0	0
1091	290515	Pentanol (amyl alcohol) and isomers thereof	1	0	0	0	0	0	0	0	0	1	0	0	0	0	0	0	0	0	0	0	0	0	0	0	0	0	0
1092	290516	octanol(octyl alcohol) and isomers thereof	1	0	0	0	0	0	0	0	0	1	0	0	0	0	0	0	0	0	0	0	0	0	0	0	0	0	0
1093	290517	Dodecan010ol, hexadecan010ol and octadecan010ol	1	0	0	0	0	0	0	0	0	1	0	0	0	0	0	0	0	0	0	0	0	0	0	0	0	0	0
1094	290519	Saturated monohydric acyclic alcohols nes	1	0	0	0	0	0	0	0	0	1	0	0	0	0	0	0	0	0	0	0	0	0	0	0	0	0	0
1095	290522	Acyclic terpene alcohols	1	0	0	0	0	0	0	0	0	1	0	0	0	0	0	0	0	0	0	0	0	0	0	0	0	0	0
1096	290529	Unsaturated monohydric acyclic alcohols nes	1	0	0	0	0	0	0	0	0	1	0	0	0	0	0	0	0	0	0	0	0	0	0	0	0	0	0
1097	290531	Ethylene glycol (ethanediol)	1	0	0	0	0	0	0	0	0	1	0	0	0	0	0	0	0	0	0	0	0	0	0	0	0	0	0
1098	290532	Propylene glycol (propane01, 20diol)	1	0	0	0	0	0	0	0	0	1	0	0	0	0	0	0	0	0	0	0	0	0	0	0	0	0	0
1099	290539	Diols nes	1	0	0	0	0	0	0	0	0	1	0	0	0	0	0	0	0	0	0	0	0	0	0	0	0	0	0
1100	290541	20ethyl020(hydroxymethyl) propane01, 3diol (trimethylolpropane)	1	0	0	0	0	0	0	0	0	1	0	0	0	0	0	0	0	0	0	0	0	0	0	0	0	0	0
1101	290542	Pentaerythritol	1	0	0	0	0	0	0	0	0	1	0	0	0	0	0	0	0	0	0	0	0	0	0	0	0	0	0
1102	290543	Mannitol	1	0	0	0	0	0	0	0	0	1	0	0	0	0	0	0	0	0	0	0	0	0	0	0	0	0	0
1103	290544	D0Glucitol Sorbitol	1	0	0	0	0	0	0	0	0	1	0	0	0	0	0	0	0	0	0	0	0	0	0	0	0	0	0
1104	290545	Glycerol	1	0	0	0	0	0	0	0	0	1	0	0	0	0	0	0	0	0	0	0	0	0	0	0	0	0	0
1105	290549	Polyhydric acyclic alcohols nes	1	0	0	0	0	0	0	0	0	1	0	0	0	0	0	0	0	0	0	0	0	0	0	0	0	0	0
1106	290550	Halogenatd, sulphonatd, nitratd or nitrosatd derivs of acyclic alcoho	1	0	0	0	0	0	0	0	0	1	0	0	0	0	0	0	0	0	0	0	0	0	0	0	0	0	0
1107	290611	Menthol	1	0	0	0	0	0	0	0	0	1	0	0	0	0	0	0	0	0	0	0	0	0	0	0	0	0	0
1108	290612	Cyclohexanol, methylcyclohexanols and dimethylcyclohexanols	1	0	0	0	0	0	0	0	0	1	0	0	0	0	0	0	0	0	0	0	0	0	0	0	0	0	0
1109	290613	Sterols and inositols	1	0	0	0	0	0	0	0	0	1	0	0	0	0	0	0	0	0	0	0	0	0	0	0	0	0	0
1110	290614	Terpineols	1	0	0	0	0	0	0	0	0	1	0	0	0	0	0	0	0	0	0	0	0	0	0	0	0	0	0
1111	290619	Cyclic alcohol (o/t aromatic), nes; derivs of cyclic alcohols (o/t ar	1	0	0	0	0	0	0	0	0	1	0	0	0	0	0	0	0	0	0	0	0	0	0	0	0	0	0
1112	290621	Benzyl alcohol	1	0	0	0	0	0	0	0	0	1	0	0	0	0	0	0	0	0	0	0	0	0	0	0	0	0	0
1113	290629	Aromatic alcohols nes; derivatives of aromatic alcohols	1	0	0	0	0	0	0	0	0	1	0	0	0	0	0	0	0	0	0	0	0	0	0	0	0	0	0
1114	290711	Phenol (hdroxybenzene) and its salts	1	0	0	0	0	0	0	0	0	1	0	0	0	0	0	0	0	0	0	0	0	0	0	0	0	0	0
1115	290712	Cresols and their salts	1	0	0	0	0	0	0	0	0	1	0	0	0	0	0	0	0	0	0	0	0	0	0	0	0	0	0
1116	290713	octylphenol, nonylphenol and their isomers; salts thereof	1	0	0	0	0	0	0	0	0	1	0	0	0	0	0	0	0	0	0	0	0	0	0	0	0	0	0
1117	290714	Xylenols and their salts	1	0	0	0	0	0	0	0	0	1	0	0	0	0	0	0	0	0	0	0	0	0	0	0	0	0	0
1118	290715	Naphthols and their salts	1	0	0	0	0	0	0	0	0	1	0	0	0	0	0	0	0	0	0	0	0	0	0	0	0	0	0
1119	290719	Monophenols nes	1	0	0	0	0	0	0	0	0	1	0	0	0	0	0	0	0	0	0	0	0	0	0	0	0	0	0
1120	290721	Resorcinol and its salts	1	0	0	0	0	0	0	0	0	1	0	0	0	0	0	0	0	0	0	0	0	0	0	0	0	0	0
1121	290722	Hydroquinone (quinol) and its salts	1	0	0	0	0	0	0	0	0	1	0	0	0	0	0	0	0	0	0	0	0	0	0	0	0	0	0
1122	290723	4, 4'0isopropylidenediphenol (bisphenol A, diphenylolpropane) & its s	1	0	0	0	0	0	0	0	0	1	0	0	0	0	0	0	0	0	0	0	0	0	0	0	0	0	0
1123	290729	Polyphenols nes	1	0	0	0	0	0	0	0	0	1	0	0	0	0	0	0	0	0	0	0	0	0	0	0	0	0	0
1124	290730	Phenol0alcohols	1	0	0	0	0	0	0	0	0	1	0	0	0	0	0	0	0	0	0	0	0	0	0	0	0	0	0
1125	290810	Derivs of phenols or phenol0alc cntg only halogen subst & their salts	1	0	0	0	0	0	0	0	0	1	0	0	0	0	0	0	0	0	0	0	0	0	0	0	0	0	0
1126	290820	Derivs of phenols/phenol0alc cntg only sulpho groups, their salts & e	1	0	0	0	0	0	0	0	0	1	0	0	0	0	0	0	0	0	0	0	0	0	0	0	0	0	0
1127	290890	Derivs of phenols or phenol0alcohols, nes	1	0	0	0	0	0	0	0	0	1	0	0	0	0	0	0	0	0	0	0	0	0	0	0	0	0	0
1128	290911	Diethyl ether	1	0	0	0	0	0	0	0	0	1	0	0	0	0	0	0	0	0	0	0	0	0	0	0	0	0	0
1129	290919	Acyclic ethers nes; derivatives of acyclic ethers	1	0	0	0	0	0	0	0	0	1	0	0	0	0	0	0	0	0	0	0	0	0	0	0	0	0	0
1130	290920	Cyclanic, cyclenic or cycloterpenic ethers and their derivatives	1	0	0	0	0	0	0	0	0	1	0	0	0	0	0	0	0	0	0	0	0	0	0	0	0	0	0
1131	290930	Aromatic ethers and their derivatives	1	0	0	0	0	0	0	0	0	1	0	0	0	0	0	0	0	0	0	0	0	0	0	0	0	0	0
1132	290941	2, 2'0oxydiethanol(diethylene glycol)	1	0	0	0	0	0	0	0	0	1	0	0	0	0	0	0	0	0	0	0	0	0	0	0	0	0	0
1133	290942	Monomethyl ethers of ethylene glycol or of diethylene glycol	1	0	0	0	0	0	0	0	0	1	0	0	0	0	0	0	0	0	0	0	0	0	0	0	0	0	0
1134	290943	Monobutyl ethers of ethylene glycol or of diethylene glycol	1	0	0	0	0	0	0	0	0	1	0	0	0	0	0	0	0	0	0	0	0	0	0	0	0	0	0
1135	290944	Monoalkylethers of ethylene glycol or of diethylene glycol, nes	1	0	0	0	0	0	0	0	0	1	0	0	0	0	0	0	0	0	0	0	0	0	0	0	0	0	0
1136	290949	Ether0alcohols nes; derivatives of ether0alcohols	1	0	0	0	0	0	0	0	0	1	0	0	0	0	0	0	0	0	0	0	0	0	0	0	0	0	0
1137	290950	Ether0phenols, ether0alcohol0phenols and their derivatives	1	0	0	0	0	0	0	0	0	1	0	0	0	0	0	0	0	0	0	0	0	0	0	0	0	0	0
1138	290960	Alcohol peroxides, ether peroxides, ketone peroxides & their derivati	1	0	0	0	0	0	0	0	0	1	0	0	0	0	0	0	0	0	0	0	0	0	0	0	0	0	0
1139	291010	oxirane (ethylene oxide)	1	0	0	0	0	0	0	0	0	1	0	0	0	0	0	0	0	0	0	0	0	0	0	0	0	0	0
1140	291020	Methyloxirane (propylene oxide)	1	0	0	0	0	0	0	0	0	1	0	0	0	0	0	0	0	0	0	0	0	0	0	0	0	0	0
1141	291030	10chloro02, 30epoxypropane(epichlorohydrin)	1	0	0	0	0	0	0	0	0	1	0	0	0	0	0	0	0	0	0	0	0	0	0	0	0	0	0
1142	291090	Epoxides, epoxyalcohols, epoxyphenols & epoxyethers nes & their deriv	1	0	0	0	0	0	0	0	0	1	0	0	0	0	0	0	0	0	0	0	0	0	0	0	0	0	0
1143	291100	Acetals and hemiacetals and their derivatives	1	0	0	0	0	0	0	0	0	1	0	0	0	0	0	0	0	0	0	0	0	0	0	0	0	0	0
1144	291211	Methanal (formaldehyde)	1	0	0	0	0	0	0	0	0	1	0	0	0	0	0	0	0	0	0	0	0	0	0	0	0	0	0
1145	291212	Ethanal (acetaldehyde)	1	0	0	0	0	0	0	0	0	1	0	0	0	0	0	0	0	0	0	0	0	0	0	0	0	0	0
1146	291213	Butanal (butyraldehyde, normal isomer)	1	0	0	0	0	0	0	0	0	1	0	0	0	0	0	0	0	0	0	0	0	0	0	0	0	0	0
1147	291219	Acyclic aldehydes w/out other oxygen function, nes	1	0	0	0	0	0	0	0	0	1	0	0	0	0	0	0	0	0	0	0	0	0	0	0	0	0	0
1148	291221	Benzaldehyde	1	0	0	0	0	0	0	0	0	1	0	0	0	0	0	0	0	0	0	0	0	0	0	0	0	0	0
1149	291229	Cyclic aldehydes w/out other oxygen function, nes	1	0	0	0	0	0	0	0	0	1	0	0	0	0	0	0	0	0	0	0	0	0	0	0	0	0	0
1150	291230	Aldehyde0alcohols	1	0	0	0	0	0	0	0	0	1	0	0	0	0	0	0	0	0	0	0	0	0	0	0	0	0	0
1151	291241	Vanillin(40hydroxy030methoxybenzaldehyde)	1	0	0	0	0	0	0	0	0	1	0	0	0	0	0	0	0	0	0	0	0	0	0	0	0	0	0
1152	291242	Ethylvanillin(30ethoxy040hydroxybenzaldehyde)	1	0	0	0	0	0	0	0	0	1	0	0	0	0	0	0	0	0	0	0	0	0	0	0	0	0	0
1153	291249	Aldehyde0ethers, aldehyde0phenols & aldehydes w oth oxygen function,	1	0	0	0	0	0	0	0	0	1	0	0	0	0	0	0	0	0	0	0	0	0	0	0	0	0	0
1154	291250	Cyclic polymers of aldehyde	1	0	0	0	0	0	0	0	0	1	0	0	0	0	0	0	0	0	0	0	0	0	0	0	0	0	0
1155	291260	Paraformaldehyde	1	0	0	0	0	0	0	0	0	1	0	0	0	0	0	0	0	0	0	0	0	0	0	0	0	0	0
1156	291300	Derivatives of aldehydes, of cyclic poly of aldehyde & of paraformald	1	0	0	0	0	0	0	0	0	1	0	0	0	0	0	0	0	0	0	0	0	0	0	0	0	0	0
1157	291411	Acetone	1	0	0	0	0	0	0	0	0	1	0	0	0	0	0	0	0	0	0	0	0	0	0	0	0	0	0
1158	291412	Butanone (methyl ethyl ketone)	1	0	0	0	0	0	0	0	0	1	0	0	0	0	0	0	0	0	0	0	0	0	0	0	0	0	0
1159	291413	40methylpentan020one(methyl isobutyl ketone)	1	0	0	0	0	0	0	0	0	1	0	0	0	0	0	0	0	0	0	0	0	0	0	0	0	0	0
1160	291419	Acyclic ketones without other oxygen function, nes	1	0	0	0	0	0	0	0	0	1	0	0	0	0	0	0	0	0	0	0	0	0	0	0	0	0	0
1161	291421	Camphor	1	0	0	0	0	0	0	0	0	1	0	0	0	0	0	0	0	0	0	0	0	0	0	0	0	0	0
1162	291422	Cyclohexanone and methylcyclohexanones	1	0	0	0	0	0	0	0	0	1	0	0	0	0	0	0	0	0	0	0	0	0	0	0	0	0	0
1163	291423	Ionones and methylionones	1	0	0	0	0	0	0	0	0	1	0	0	0	0	0	0	0	0	0	0	0	0	0	0	0	0	0
1164	291429	Cyclanic, cyclenic or cycloterpenic ketones w/o oth oxygen function,	1	0	0	0	0	0	0	0	0	1	0	0	0	0	0	0	0	0	0	0	0	0	0	0	0	0	0
1165	291431	Phenylacetone Phenylpropan020one	1	0	0	0	0	0	0	0	0	1	0	0	0	0	0	0	0	0	0	0	0	0	0	0	0	0	0
1166	291439	Ketones, Aromatic, Without other oxygen Function	1	0	0	0	0	0	0	0	0	1	0	0	0	0	0	0	0	0	0	0	0	0	0	0	0	0	0
1167	291440	Ketone0Alcohols And Ketone0Aldehydes	1	0	0	0	0	0	0	0	0	1	0	0	0	0	0	0	0	0	0	0	0	0	0	0	0	0	0
1168	291450	Ketone0phenols and ketones with other oxygen function	1	0	0	0	0	0	0	0	0	1	0	0	0	0	0	0	0	0	0	0	0	0	0	0	0	0	0
1169	291461	Anthraquinone	1	0	0	0	0	0	0	0	0	1	0	0	0	0	0	0	0	0	0	0	0	0	0	0	0	0	0
1170	291469	Quinones nes	1	0	0	0	0	0	0	0	0	1	0	0	0	0	0	0	0	0	0	0	0	0	0	0	0	0	0
1171	291470	Derivatives of ketones and quinones	1	0	0	0	0	0	0	0	0	1	0	0	0	0	0	0	0	0	0	0	0	0	0	0	0	0	0
1172	291511	Formic acid	1	0	0	0	0	0	0	0	0	1	0	0	0	0	0	0	0	0	0	0	0	0	0	0	0	0	0
1173	291512	Salts of formic acid	1	0	0	0	0	0	0	0	0	1	0	0	0	0	0	0	0	0	0	0	0	0	0	0	0	0	0
1174	291513	Esters of formic acid	1	0	0	0	0	0	0	0	0	1	0	0	0	0	0	0	0	0	0	0	0	0	0	0	0	0	0
1175	291521	Acetic acid	1	0	0	0	0	0	0	0	0	1	0	0	0	0	0	0	0	0	0	0	0	0	0	0	0	0	0
1176	291522	Sodium acetate	1	0	0	0	0	0	0	0	0	1	0	0	0	0	0	0	0	0	0	0	0	0	0	0	0	0	0
1177	291523	Cobalt Acetates	1	0	0	0	0	0	0	0	0	1	0	0	0	0	0	0	0	0	0	0	0	0	0	0	0	0	0
1178	291524	Acetic anhydride	1	0	0	0	0	0	0	0	0	1	0	0	0	0	0	0	0	0	0	0	0	0	0	0	0	0	0
1179	291529	Acetic acid salts nes	1	0	0	0	0	0	0	0	0	1	0	0	0	0	0	0	0	0	0	0	0	0	0	0	0	0	0
1180	291531	Ethyl acetate	1	0	0	0	0	0	0	0	0	1	0	0	0	0	0	0	0	0	0	0	0	0	0	0	0	0	0
1181	291532	Vinyl acetate	1	0	0	0	0	0	0	0	0	1	0	0	0	0	0	0	0	0	0	0	0	0	0	0	0	0	0
1182	291533	N0butyl acetate	1	0	0	0	0	0	0	0	0	1	0	0	0	0	0	0	0	0	0	0	0	0	0	0	0	0	0
1183	291534	Isobutyl acetate	1	0	0	0	0	0	0	0	0	1	0	0	0	0	0	0	0	0	0	0	0	0	0	0	0	0	0
1184	291535	20ethoxyethyl acetate	1	0	0	0	0	0	0	0	0	1	0	0	0	0	0	0	0	0	0	0	0	0	0	0	0	0	0
1185	291539	Acetic acid esters nes	1	0	0	0	0	0	0	0	0	1	0	0	0	0	0	0	0	0	0	0	0	0	0	0	0	0	0
1186	291540	Mono0, di0or trichloroacetic acids, their salts and esters	1	0	0	0	0	0	0	0	0	1	0	0	0	0	0	0	0	0	0	0	0	0	0	0	0	0	0
1187	291550	Propionic acid, its salts and esters	1	0	0	0	0	0	0	0	0	1	0	0	0	0	0	0	0	0	0	0	0	0	0	0	0	0	0
1188	291560	Butyric acids, valeric acids, their salts and esters	1	0	0	0	0	0	0	0	0	1	0	0	0	0	0	0	0	0	0	0	0	0	0	0	0	0	0
1189	291570	Palmitic acid, stearic acid, their salts and esters	1	0	0	0	0	0	0	0	0	1	0	0	0	0	0	0	0	0	0	0	0	0	0	0	0	0	0
1190	291590	Saturated acyclic monocarboxylic acids and their derivatives, nes	1	0	0	0	0	0	0	0	0	1	0	0	0	0	0	0	0	0	0	0	0	0	0	0	0	0	0
1191	291611	Acrylic acid and its salts	1	0	0	0	0	0	0	0	0	1	0	0	0	0	0	0	0	0	0	0	0	0	0	0	0	0	0
1192	291612	Acrylic acid esters	1	0	0	0	0	0	0	0	0	1	0	0	0	0	0	0	0	0	0	0	0	0	0	0	0	0	0
1193	291613	Methacrylic acid and its salts	1	0	0	0	0	0	0	0	0	1	0	0	0	0	0	0	0	0	0	0	0	0	0	0	0	0	0
1194	291614	Methacrylic acid esters	1	0	0	0	0	0	0	0	0	1	0	0	0	0	0	0	0	0	0	0	0	0	0	0	0	0	0
1195	291615	oleic, linoleic or linolenic acids, their salts and esters	1	0	0	0	0	0	0	0	0	1	0	0	0	0	0	0	0	0	0	0	0	0	0	0	0	0	0
1196	291619	Unsaturated acyclic monocarboxylic acids and their derivatives, nes	1	0	0	0	0	0	0	0	0	1	0	0	0	0	0	0	0	0	0	0	0	0	0	0	0	0	0
1197	291620	Cyclanic, cyclenic/cycloterpenic mono carboxylic acids & thr derivati	1	0	0	0	0	0	0	0	0	1	0	0	0	0	0	0	0	0	0	0	0	0	0	0	0	0	0
1198	291631	Benzoic acid, its salts and esters	1	0	0	0	0	0	0	0	0	1	0	0	0	0	0	0	0	0	0	0	0	0	0	0	0	0	0
1199	291632	Benzoyl peroxide and benzoyl chloride	1	0	0	0	0	0	0	0	0	1	0	0	0	0	0	0	0	0	0	0	0	0	0	0	0	0	0
1200	291634	Phenylacetic Acid And Its Salts	1	0	0	0	0	0	0	0	0	1	0	0	0	0	0	0	0	0	0	0	0	0	0	0	0	0	0
1201	291635	Esters of Phenylacetic Acid	1	0	0	0	0	0	0	0	0	1	0	0	0	0	0	0	0	0	0	0	0	0	0	0	0	0	0
1202	291639	Aromatic monocarboxylic acids and their derivatives, nes	1	0	0	0	0	0	0	0	0	1	0	0	0	0	0	0	0	0	0	0	0	0	0	0	0	0	0
1203	291711	oxalic acid, its salts and esters	1	0	0	0	0	0	0	0	0	1	0	0	0	0	0	0	0	0	0	0	0	0	0	0	0	0	0
1204	291712	Adipic acid, its salts and esters	1	0	0	0	0	0	0	0	0	1	0	0	0	0	0	0	0	0	0	0	0	0	0	0	0	0	0
1205	291713	Azelaic acid, sebacic acid, their salts and esters	1	0	0	0	0	0	0	0	0	1	0	0	0	0	0	0	0	0	0	0	0	0	0	0	0	0	0
1206	291714	Maleic anhydride	1	0	0	0	0	0	0	0	0	1	0	0	0	0	0	0	0	0	0	0	0	0	0	0	0	0	0
1207	291719	Acyclic polycarboxylic acids and their derivatives, nes	1	0	0	0	0	0	0	0	0	1	0	0	0	0	0	0	0	0	0	0	0	0	0	0	0	0	0
1208	291720	Cyclanic, cyclenic/cycloterpenic poly carboxylic acids & thr derivati	1	0	0	0	0	0	0	0	0	1	0	0	0	0	0	0	0	0	0	0	0	0	0	0	0	0	0
1209	291731	Dibutyl orthophthalates	1	0	0	0	0	0	0	0	0	1	0	0	0	0	0	0	0	0	0	0	0	0	0	0	0	0	0
1210	291732	Dioctyl orthophthalates	1	0	0	0	0	0	0	0	0	1	0	0	0	0	0	0	0	0	0	0	0	0	0	0	0	0	0
1211	291733	Dinonyl or didecyl orthophthalates	1	0	0	0	0	0	0	0	0	1	0	0	0	0	0	0	0	0	0	0	0	0	0	0	0	0	0
1212	291734	orthophthalic acid esters, nes	1	0	0	0	0	0	0	0	0	1	0	0	0	0	0	0	0	0	0	0	0	0	0	0	0	0	0
1213	291735	Phthalic anhydride	1	0	0	0	0	0	0	0	0	1	0	0	0	0	0	0	0	0	0	0	0	0	0	0	0	0	0
1214	291736	Terephthalic acid and its salts	1	0	0	0	0	0	0	0	0	1	0	0	0	0	0	0	0	0	0	0	0	0	0	0	0	0	0
1215	291737	Dimethyl terephthalate	1	0	0	0	0	0	0	0	0	1	0	0	0	0	0	0	0	0	0	0	0	0	0	0	0	0	0
1216	291739	Aromatic polycarboxylic acids and their derivatives, nes	1	0	0	0	0	0	0	0	0	1	0	0	0	0	0	0	0	0	0	0	0	0	0	0	0	0	0
1217	291811	Lactic acid, its salts and esters	1	0	0	0	0	0	0	0	0	1	0	0	0	0	0	0	0	0	0	0	0	0	0	0	0	0	0
1218	291812	Tartaric acid	1	0	0	0	0	0	0	0	0	1	0	0	0	0	0	0	0	0	0	0	0	0	0	0	0	0	0
1219	291813	Salts and esters of tartaric acid	1	0	0	0	0	0	0	0	0	1	0	0	0	0	0	0	0	0	0	0	0	0	0	0	0	0	0
1220	291814	Citric acid	1	0	0	0	0	0	0	0	0	1	0	0	0	0	0	0	0	0	0	0	0	0	0	0	0	0	0
1221	291815	Salts and esters of citric acid	1	0	0	0	0	0	0	0	0	1	0	0	0	0	0	0	0	0	0	0	0	0	0	0	0	0	0
1222	291816	Gluconic acid, its salts and esters	1	0	0	0	0	0	0	0	0	1	0	0	0	0	0	0	0	0	0	0	0	0	0	0	0	0	0
1223	291817	Phenylglycolic acid (mandelic acid), its salts and esters	1	0	0	0	0	0	0	0	0	1	0	0	0	0	0	0	0	0	0	0	0	0	0	0	0	0	0
1224	291819	Carboxylic acids with alcohol function only and their derivatives, ne	1	0	0	0	0	0	0	0	0	1	0	0	0	0	0	0	0	0	0	0	0	0	0	0	0	0	0
1225	291821	Salicylic acid and its salts	1	0	0	0	0	0	0	0	0	1	0	0	0	0	0	0	0	0	0	0	0	0	0	0	0	0	0
1226	291822	o0acetylsalicylic acid, its salts and esters	1	0	0	0	0	0	0	0	0	1	0	0	0	0	0	0	0	0	0	0	0	0	0	0	0	0	0
1227	291823	Salicylic acid esters, nes, and their salts	1	0	0	0	0	0	0	0	0	1	0	0	0	0	0	0	0	0	0	0	0	0	0	0	0	0	0
1228	291829	Carboxylic acids with phenol function only and their derivatives, nes	1	0	0	0	0	0	0	0	0	1	0	0	0	0	0	0	0	0	0	0	0	0	0	0	0	0	0
1229	291830	Carboxylic acids w aldehyde o ketone function only & their derivative	1	0	0	0	0	0	0	0	0	1	0	0	0	0	0	0	0	0	0	0	0	0	0	0	0	0	0
1230	291890	Carboxylic acids w additional oxygen functions, nes & their derivativ	1	0	0	0	0	0	0	0	0	1	0	0	0	0	0	0	0	0	0	0	0	0	0	0	0	0	0
1231	291900	Phosphoric esters, their salts and their derivatives	1	0	0	0	0	0	0	0	0	1	0	0	0	0	0	0	0	0	0	0	0	0	0	0	0	0	0
1232	292010	Thiophosphoric esters(phosphorothioates) their salts & their derivati	1	0	0	0	0	0	0	0	0	1	0	0	0	0	0	0	0	0	0	0	0	0	0	0	0	0	0
1233	292090	Esters of inorganic acids, nes, their salts and their derivatives	1	0	0	0	0	0	0	0	0	1	0	0	0	0	0	0	0	0	0	0	0	0	0	0	0	0	0
1234	292111	Methylamine, dior trimethylamine and their salts	1	0	0	0	0	0	0	0	0	1	0	0	0	0	0	0	0	0	0	0	0	0	0	0	0	0	0
1235	292112	Diethylamine and its salts	1	0	0	0	0	0	0	0	0	1	0	0	0	0	0	0	0	0	0	0	0	0	0	0	0	0	0
1236	292119	Acyclic monoamines nes, and their derivatives; salts thereof	1	0	0	0	0	0	0	0	0	1	0	0	0	0	0	0	0	0	0	0	0	0	0	0	0	0	0
1237	292121	Ethylenediamine and its salts	1	0	0	0	0	0	0	0	0	1	0	0	0	0	0	0	0	0	0	0	0	0	0	0	0	0	0
1238	292122	Hexamethylenediamine and its salts	1	0	0	0	0	0	0	0	0	1	0	0	0	0	0	0	0	0	0	0	0	0	0	0	0	0	0
1239	292129	Acyclic polyamines nes, and their derivatives; salts thereof	1	0	0	0	0	0	0	0	0	1	0	0	0	0	0	0	0	0	0	0	0	0	0	0	0	0	0
1240	292130	Cyclanic, cyclenic/cycloterpenic mono0/polyamines & derivs; salts the	1	0	0	0	0	0	0	0	0	1	0	0	0	0	0	0	0	0	0	0	0	0	0	0	0	0	0
1241	292141	Aniline and its salts	1	0	0	0	0	0	0	0	0	1	0	0	0	0	0	0	0	0	0	0	0	0	0	0	0	0	0
1242	292142	Aniline derivatives and their salts	1	0	0	0	0	0	0	0	0	1	0	0	0	0	0	0	0	0	0	0	0	0	0	0	0	0	0
1243	292143	Toluidines and their derivatives; salts thereof	1	0	0	0	0	0	0	0	0	1	0	0	0	0	0	0	0	0	0	0	0	0	0	0	0	0	0
1244	292144	Diphenylamine and its derivatives; salts thereof	1	0	0	0	0	0	0	0	0	1	0	0	0	0	0	0	0	0	0	0	0	0	0	0	0	0	0
1245	292145	10naphthylamine, 20naphthylamine and their derivatives; salts thereof	1	0	0	0	0	0	0	0	0	1	0	0	0	0	0	0	0	0	0	0	0	0	0	0	0	0	0
1246	292149	Aromatic monoamines nes, and their derivatives; salts thereof	1	0	0	0	0	0	0	0	0	1	0	0	0	0	0	0	0	0	0	0	0	0	0	0	0	0	0
1247	292151	o0, M0, P0phenylenediamine, diaminotoluenes & thr derivatives; salts	1	0	0	0	0	0	0	0	0	1	0	0	0	0	0	0	0	0	0	0	0	0	0	0	0	0	0
1248	292159	Aromatic polyamines nes, and their derivatives; salts thereof	1	0	0	0	0	0	0	0	0	1	0	0	0	0	0	0	0	0	0	0	0	0	0	0	0	0	0
1249	292211	Monoethanolmine and its salts	1	0	0	0	0	0	0	0	0	1	0	0	0	0	0	0	0	0	0	0	0	0	0	0	0	0	0
1250	292212	Diethanolamine and its salts	1	0	0	0	0	0	0	0	0	1	0	0	0	0	0	0	0	0	0	0	0	0	0	0	0	0	0
1251	292213	Triethanolamine and its salts	1	0	0	0	0	0	0	0	0	1	0	0	0	0	0	0	0	0	0	0	0	0	0	0	0	0	0
1252	292219	Amino0alcohols nes, their ethers and esters; salts thereof	1	0	0	0	0	0	0	0	0	1	0	0	0	0	0	0	0	0	0	0	0	0	0	0	0	0	0
1253	292221	Aminohydroxynaphthalenesulphonic acids and their salts	1	0	0	0	0	0	0	0	0	1	0	0	0	0	0	0	0	0	0	0	0	0	0	0	0	0	0
1254	292222	Anisidines, dianisidines, phenetidines, and their salts	1	0	0	0	0	0	0	0	0	1	0	0	0	0	0	0	0	0	0	0	0	0	0	0	0	0	0
1255	292229	Amino0naphthols & oth amino0phenols, nes, thr ethers & esters; salts	1	0	0	0	0	0	0	0	0	1	0	0	0	0	0	0	0	0	0	0	0	0	0	0	0	0	0
1256	292230	Amino0aldehydes, amino0ketones & aminoquinones; salts thereof	1	0	0	0	0	0	0	0	0	1	0	0	0	0	0	0	0	0	0	0	0	0	0	0	0	0	0
1257	292241	Lysine and its esters; salts thereof	1	0	0	0	0	0	0	0	0	1	0	0	0	0	0	0	0	0	0	0	0	0	0	0	0	0	0
1258	292242	Glutamic acid and its salts	1	0	0	0	0	0	0	0	0	1	0	0	0	0	0	0	0	0	0	0	0	0	0	0	0	0	0
1259	292243	Anthranilic Acid And Its Salts	1	0	0	0	0	0	0	0	0	1	0	0	0	0	0	0	0	0	0	0	0	0	0	0	0	0	0
1260	292249	Amino0acids nes, and their esters; salts thereof	1	0	0	0	0	0	0	0	0	1	0	0	0	0	0	0	0	0	0	0	0	0	0	0	0	0	0
1261	292250	Amino0alcohol0phenol, amino0acid0phenol & oth amino0compds w oxygen f	1	0	0	0	0	0	0	0	0	1	0	0	0	0	0	0	0	0	0	0	0	0	0	0	0	0	0
1262	292310	Choline and its salts	1	0	0	0	0	0	0	0	0	1	0	0	0	0	0	0	0	0	0	0	0	0	0	0	0	0	0
1263	292320	Lecithins and other phosphoaminolipids	1	0	0	0	0	0	0	0	0	1	0	0	0	0	0	0	0	0	0	0	0	0	0	0	0	0	0
1264	292390	Quarternary ammonium salts and hydroxides, nes	1	0	0	0	0	0	0	0	0	1	0	0	0	0	0	0	0	0	0	0	0	0	0	0	0	0	0
1265	292410	Acyclic amides and their derivatives; salts thereof	1	0	0	0	0	0	0	0	0	1	0	0	0	0	0	0	0	0	0	0	0	0	0	0	0	0	0
1266	292421	Ureines and their derivatives; salts thereof	1	0	0	0	0	0	0	0	0	1	0	0	0	0	0	0	0	0	0	0	0	0	0	0	0	0	0
1267	292422	20Acetamidobenzoic Acid	1	0	0	0	0	0	0	0	0	1	0	0	0	0	0	0	0	0	0	0	0	0	0	0	0	0	0
1268	292429	Cyclic amides and their derivatives, nes; salts thereof	1	0	0	0	0	0	0	0	0	1	0	0	0	0	0	0	0	0	0	0	0	0	0	0	0	0	0
1269	292511	Saccharin and its salts	1	0	0	0	0	0	0	0	0	1	0	0	0	0	0	0	0	0	0	0	0	0	0	0	0	0	0
1270	292519	Imides and their derivatives, nes; salts thereof	1	0	0	0	0	0	0	0	0	1	0	0	0	0	0	0	0	0	0	0	0	0	0	0	0	0	0
1271	292520	Imines and their derivatives; salts thereof	1	0	0	0	0	0	0	0	0	1	0	0	0	0	0	0	0	0	0	0	0	0	0	0	0	0	0
1272	292610	Acrylonitrile	1	0	0	0	0	0	0	0	0	1	0	0	0	0	0	0	0	0	0	0	0	0	0	0	0	0	0
1273	292620	10cyanoguanidine (dicyandiamide)	1	0	0	0	0	0	0	0	0	1	0	0	0	0	0	0	0	0	0	0	0	0	0	0	0	0	0
1274	292690	Nitrile0function compounds, nes	1	0	0	0	0	0	0	0	0	1	0	0	0	0	0	0	0	0	0	0	0	0	0	0	0	0	0
1275	292700	Diazo0, azoor azoxy0compounds	1	0	0	0	0	0	0	0	0	1	0	0	0	0	0	0	0	0	0	0	0	0	0	0	0	0	0
1276	292800	organic derivatives of hydrazine or of hydroxylamine	1	0	0	0	0	0	0	0	0	1	0	0	0	0	0	0	0	0	0	0	0	0	0	0	0	0	0
1277	292910	Isocyanates	1	0	0	0	0	0	0	0	0	1	0	0	0	0	0	0	0	0	0	0	0	0	0	0	0	0	0
1278	292990	Compounds with other nitrogen function, nes	1	0	0	0	0	0	0	0	0	1	0	0	0	0	0	0	0	0	0	0	0	0	0	0	0	0	0
1279	293010	Dithiocarbonates (xanthates)	1	0	0	0	0	0	0	0	0	1	0	0	0	0	0	0	0	0	0	0	0	0	0	0	0	0	0
1280	293020	Thiocarbamates and dithiocarbamates	1	0	0	0	0	0	0	0	0	1	0	0	0	0	0	0	0	0	0	0	0	0	0	0	0	0	0
1281	293030	Thiuram mono0, dior tetrasulphides	1	0	0	0	0	0	0	0	0	1	0	0	0	0	0	0	0	0	0	0	0	0	0	0	0	0	0
1282	293040	Methionine	1	0	0	0	0	0	0	0	0	1	0	0	0	0	0	0	0	0	0	0	0	0	0	0	0	0	0
1283	293090	organo0sulphur compounds, nes	1	0	0	0	0	0	0	0	0	1	0	0	0	0	0	0	0	0	0	0	0	0	0	0	0	0	0
1284	293100	organo0inorganic compounds, nes	1	0	0	0	0	0	0	0	0	1	0	0	0	0	0	0	0	0	0	0	0	0	0	0	0	0	0
1285	293211	Tetrahydrofuran	1	0	0	0	0	0	0	0	0	1	0	0	0	0	0	0	0	0	0	0	0	0	0	0	0	0	0
1286	293212	20furaldehyde (furfuraldehyde)	1	0	0	0	0	0	0	0	0	1	0	0	0	0	0	0	0	0	0	0	0	0	0	0	0	0	0
1287	293213	Furfuryl alcohol and tetrahydrofurfuryl alcohol	1	0	0	0	0	0	0	0	0	1	0	0	0	0	0	0	0	0	0	0	0	0	0	0	0	0	0
1288	293219	Heterocyclic compds cntg an unfused furan ring in the structure, nes	1	0	0	0	0	0	0	0	0	1	0	0	0	0	0	0	0	0	0	0	0	0	0	0	0	0	0
1289	293221	Coumarin, methylcoumarins and ethylcoumarins	1	0	0	0	0	0	0	0	0	1	0	0	0	0	0	0	0	0	0	0	0	0	0	0	0	0	0
1290	293229	Lactones, nes	1	0	0	0	0	0	0	0	0	1	0	0	0	0	0	0	0	0	0	0	0	0	0	0	0	0	0
1291	293291	Isosafrole	1	0	0	0	0	0	0	0	0	1	0	0	0	0	0	0	0	0	0	0	0	0	0	0	0	0	0
1292	293292	10 1,30Benzodioxol050Yl Propan020one	1	0	0	0	0	0	0	0	0	1	0	0	0	0	0	0	0	0	0	0	0	0	0	0	0	0	0
1293	293293	Piperonal	1	0	0	0	0	0	0	0	0	1	0	0	0	0	0	0	0	0	0	0	0	0	0	0	0	0	0
1294	293294	Safrole	1	0	0	0	0	0	0	0	0	1	0	0	0	0	0	0	0	0	0	0	0	0	0	0	0	0	0
1295	293299	Heterocyclic Compounds With oxygen Hetero0Atom[S] only (Excl. Compounds Containing Unfused Furan Ring, W	1	0	0	0	0	0	0	0	0	1	0	0	0	0	0	0	0	0	0	0	0	0	0	0	0	0	0
1296	293311	Phenazone (antipyrin) and its derivatives	1	0	0	0	0	0	0	0	0	1	0	0	0	0	0	0	0	0	0	0	0	0	0	0	0	0	0
1297	293319	Heterocyclic compds cntg an unfused pyrazole ring in the structure, n	1	0	0	0	0	0	0	0	0	1	0	0	0	0	0	0	0	0	0	0	0	0	0	0	0	0	0
1298	293321	Hydantoin and its derivatives	1	0	0	0	0	0	0	0	0	1	0	0	0	0	0	0	0	0	0	0	0	0	0	0	0	0	0
1299	293329	Heterocyclic compds cntg an unfused imidazole rg in the structure, ne	1	0	0	0	0	0	0	0	0	1	0	0	0	0	0	0	0	0	0	0	0	0	0	0	0	0	0
1300	293331	Pyridine and its salts	1	0	0	0	0	0	0	0	0	1	0	0	0	0	0	0	0	0	0	0	0	0	0	0	0	0	0
1301	293332	Piperidine And Its Salts	1	0	0	0	0	0	0	0	0	1	0	0	0	0	0	0	0	0	0	0	0	0	0	0	0	0	0
1302	293339	Heterocyclic compds cntg an unfused pyridine ring in the structure, n	1	0	0	0	0	0	0	0	0	1	0	0	0	0	0	0	0	0	0	0	0	0	0	0	0	0	0
1303	293340	Heterocyclic compds cntg quinolin/isoquinolin ring0syst, not furth fu	1	0	0	0	0	0	0	0	0	1	0	0	0	0	0	0	0	0	0	0	0	0	0	0	0	0	0
1304	293351	Malonylurea (barbituric acid) and its derivatives; salts thereof	1	0	0	0	0	0	0	0	0	1	0	0	0	0	0	0	0	0	0	0	0	0	0	0	0	0	0
1305	293359	Hetercycl compds cntg pyrimidin rng/piperazine rng, nes; nucleic acid	1	0	0	0	0	0	0	0	0	1	0	0	0	0	0	0	0	0	0	0	0	0	0	0	0	0	0
1306	293361	Melamine	1	0	0	0	0	0	0	0	0	1	0	0	0	0	0	0	0	0	0	0	0	0	0	0	0	0	0
1307	293369	Heterocyclic compds cntg an unfused triazine ring in the structure, n	1	0	0	0	0	0	0	0	0	1	0	0	0	0	0	0	0	0	0	0	0	0	0	0	0	0	0
1308	293371	60hexanelactam (epsilon0captolactam)	1	0	0	0	0	0	0	0	0	1	0	0	0	0	0	0	0	0	0	0	0	0	0	0	0	0	0
1309	293379	Lactams nes	1	0	0	0	0	0	0	0	0	1	0	0	0	0	0	0	0	0	0	0	0	0	0	0	0	0	0
1310	293390	Heterocyclic compds with nitrogen hetero0atom(s) only, nes	1	0	0	0	0	0	0	0	0	1	0	0	0	0	0	0	0	0	0	0	0	0	0	0	0	0	0
1311	293410	Heterocyclic compounds containg an unfusd thiazole rg in the structur	1	0	0	0	0	0	0	0	0	1	0	0	0	0	0	0	0	0	0	0	0	0	0	0	0	0	0
1312	293420	Heterocycl compds containg a benzothiazole ring0system nt furthr fusd	1	0	0	0	0	0	0	0	0	1	0	0	0	0	0	0	0	0	0	0	0	0	0	0	0	0	0
1313	293430	Heterocycl compds contng a phen othiazine ring0system nt further fusd	1	0	0	0	0	0	0	0	0	1	0	0	0	0	0	0	0	0	0	0	0	0	0	0	0	0	0
1314	293490	Heterocyclic compounds, nes	1	0	0	0	0	0	0	0	0	1	0	0	0	0	0	0	0	0	0	0	0	0	0	0	0	0	0
1315	293500	Sulphonamides in bulk	1	0	0	0	0	0	0	0	0	1	0	0	0	0	0	0	0	0	0	0	0	0	0	0	0	0	0
1316	293610	Provitamins, unmixed	1	0	0	0	0	0	0	0	0	1	0	0	0	0	0	0	0	0	0	0	0	0	0	0	0	0	0
1317	293621	Vitamins A and their derivatives, unmixed	1	0	0	0	0	0	0	0	0	1	0	0	0	0	0	0	0	0	0	0	0	0	0	0	0	0	0
1318	293622	Vitamin B1 and its derivatives, unmixed	1	0	0	0	0	0	0	0	0	1	0	0	0	0	0	0	0	0	0	0	0	0	0	0	0	0	0
1319	293623	Vitamin B2 and its derivatives, unmixed	1	0	0	0	0	0	0	0	0	1	0	0	0	0	0	0	0	0	0	0	0	0	0	0	0	0	0
1320	293624	D0or DL0panthothenic acid (Vit B3 or B5) and its derivatives, unmixed	1	0	0	0	0	0	0	0	0	1	0	0	0	0	0	0	0	0	0	0	0	0	0	0	0	0	0
1321	293625	Vitamin B6 and its derivatives, unmixed	1	0	0	0	0	0	0	0	0	1	0	0	0	0	0	0	0	0	0	0	0	0	0	0	0	0	0
1322	293626	Vitamin B12 and its derivatives, unmixed	1	0	0	0	0	0	0	0	0	1	0	0	0	0	0	0	0	0	0	0	0	0	0	0	0	0	0
1323	293627	Vitamin C and its derivatives, unmixed	1	0	0	0	0	0	0	0	0	1	0	0	0	0	0	0	0	0	0	0	0	0	0	0	0	0	0
1324	293628	Vitamin E and its derivatives, unmixed	1	0	0	0	0	0	0	0	0	1	0	0	0	0	0	0	0	0	0	0	0	0	0	0	0	0	0
1325	293629	Vitamins nes, and their derivatives, unmixed	1	0	0	0	0	0	0	0	0	1	0	0	0	0	0	0	0	0	0	0	0	0	0	0	0	0	0
1326	293690	Vitamin concentrates; intermixtures of vitamins, of provitamins/of co	1	0	0	0	0	0	0	0	0	1	0	0	0	0	0	0	0	0	0	0	0	0	0	0	0	0	0
1327	293710	Pituitary anterior hormones and their derivatives, in bulk	1	0	0	0	0	0	0	0	0	1	0	0	0	0	0	0	0	0	0	0	0	0	0	0	0	0	0
1328	293721	Cortisone, hydrocortisone, prednisone and prednisolone, in bulk	1	0	0	0	0	0	0	0	0	1	0	0	0	0	0	0	0	0	0	0	0	0	0	0	0	0	0
1329	293722	Halogenated derivatives of adrenal cortical hormones, in bulk	1	0	0	0	0	0	0	0	0	1	0	0	0	0	0	0	0	0	0	0	0	0	0	0	0	0	0
1330	293729	Adrenal cortical hormon nes, in blk; deriv of adren cor horm, nes, in	1	0	0	0	0	0	0	0	0	1	0	0	0	0	0	0	0	0	0	0	0	0	0	0	0	0	0
1331	293791	Insulin and its salts, in bulk	1	0	0	0	0	0	0	0	0	1	0	0	0	0	0	0	0	0	0	0	0	0	0	0	0	0	0
1332	293792	oestrogens and progestogens, in bulk	1	0	0	0	0	0	0	0	0	1	0	0	0	0	0	0	0	0	0	0	0	0	0	0	0	0	0
1333	293799	Hormones nes & thr derivs, in bulk; steroids nes usd prim as horm, in	1	0	0	0	0	0	0	0	0	1	0	0	0	0	0	0	0	0	0	0	0	0	0	0	0	0	0
1334	293810	Rutoside (rutin) and its derivatives, in bulk	1	0	0	0	0	0	0	0	0	1	0	0	0	0	0	0	0	0	0	0	0	0	0	0	0	0	0
1335	293890	Glycosides & their salts, ethers, esters & other derivatives, nes, in	1	0	0	0	0	0	0	0	0	1	0	0	0	0	0	0	0	0	0	0	0	0	0	0	0	0	0
1336	293910	opium alkaloids and their derivatives, in bulk; salts thereof	1	0	0	0	0	0	0	0	0	1	0	0	0	0	0	0	0	0	0	0	0	0	0	0	0	0	0
1337	293921	Quinine and its salts, in bulk	1	0	0	0	0	0	0	0	0	1	0	0	0	0	0	0	0	0	0	0	0	0	0	0	0	0	0
1338	293929	Cinchona alkaloids and their derivatives nes, in bulk; salts thereof	1	0	0	0	0	0	0	0	0	1	0	0	0	0	0	0	0	0	0	0	0	0	0	0	0	0	0
1339	293930	Caffeine and its salts, in bulk	1	0	0	0	0	0	0	0	0	1	0	0	0	0	0	0	0	0	0	0	0	0	0	0	0	0	0
1340	293941	Ephedrine And Its Salts	1	0	0	0	0	0	0	0	0	1	0	0	0	0	0	0	0	0	0	0	0	0	0	0	0	0	0
1341	293942	Pseudoephedrine Inn And Its Salts	1	0	0	0	0	0	0	0	0	1	0	0	0	0	0	0	0	0	0	0	0	0	0	0	0	0	0
1342	293949	Ephedrines and Their Salts (Excl. Ephedrine and Pseudoephedrine)	1	0	0	0	0	0	0	0	0	1	0	0	0	0	0	0	0	0	0	0	0	0	0	0	0	0	0
1343	293950	Theophylline & aminophylline & their derivatives, in bulk; salts ther	1	0	0	0	0	0	0	0	0	1	0	0	0	0	0	0	0	0	0	0	0	0	0	0	0	0	0
1344	293961	Ergometrine Inn And Its Salts	1	0	0	0	0	0	0	0	0	1	0	0	0	0	0	0	0	0	0	0	0	0	0	0	0	0	0
1345	293962	Ergotamine Inn And Its Salts	1	0	0	0	0	0	0	0	0	1	0	0	0	0	0	0	0	0	0	0	0	0	0	0	0	0	0
1346	293963	Lysergic Acid And Its Salts	1	0	0	0	0	0	0	0	0	1	0	0	0	0	0	0	0	0	0	0	0	0	0	0	0	0	0
1347	293969	Alkaloids of Rye Ergot, their Derivatives; Salts Thereof	1	0	0	0	0	0	0	0	0	1	0	0	0	0	0	0	0	0	0	0	0	0	0	0	0	0	0
1348	293970	Nicotine and its salts, in bulk	1	0	0	0	0	0	0	0	0	1	0	0	0	0	0	0	0	0	0	0	0	0	0	0	0	0	0
1349	293990	Vegetable alkaloids nes, & their salts, ethers, esters & oth derivs,	1	0	0	0	0	0	0	0	0	1	0	0	0	0	0	0	0	0	0	0	0	0	0	0	0	0	0
1350	294000	Sugars, chemically pure, their ethers, esters and their salts	1	0	0	0	0	0	0	0	0	1	0	0	0	0	0	0	0	0	0	0	0	0	0	0	0	0	0
1351	294110	Penicillins and their derivatives, in bulk; salts thereof	1	0	0	0	0	0	0	0	0	1	0	0	0	0	0	0	0	0	0	0	0	0	0	0	0	0	0
1352	294120	Streptomycins and their derivatives, in bulk; salts thereof	1	0	0	0	0	0	0	0	0	1	0	0	0	0	0	0	0	0	0	0	0	0	0	0	0	0	0
1353	294130	Tetracyclines and their derivatives, in bulk; salts thereof	1	0	0	0	0	0	0	0	0	1	0	0	0	0	0	0	0	0	0	0	0	0	0	0	0	0	0
1354	294140	Chloramphenicol and its derivatives, in bulk; salts thereof	1	0	0	0	0	0	0	0	0	1	0	0	0	0	0	0	0	0	0	0	0	0	0	0	0	0	0
1355	294150	Erythromycin and its derivatives, in bulk; salts thereof	1	0	0	0	0	0	0	0	0	1	0	0	0	0	0	0	0	0	0	0	0	0	0	0	0	0	0
1356	294190	Antibiotics nes, in bulk	1	0	0	0	0	0	0	0	0	1	0	0	0	0	0	0	0	0	0	0	0	0	0	0	0	0	0
1357	294200	organic compounds nes	1	0	0	0	0	0	0	0	0	1	0	0	0	0	0	0	0	0	0	0	0	0	0	0	0	0	0
1358	300110	Glands and other organs, dried, powdered or not, for therapeutic uses	1	0	0	0	0	0	0	0	0	1	0	0	0	0	0	0	0	0	0	0	0	0	0	0	0	0	0
1359	300120	Extracts of glands/oth organs/of their secretions, for therapeutic us	1	0	0	0	0	0	0	0	0	1	0	0	0	0	0	0	0	0	0	0	0	0	0	0	0	0	0
1360	300190	Heparin & its salts; human/animal substances f therap/prophltc uses,	1	0	0	0	0	0	0	0	0	1	0	0	0	0	0	0	0	0	0	0	0	0	0	0	0	0	0
1361	300210	Antisera and other blood fractions	1	0	0	0	0	0	0	0	0	1	0	0	0	0	0	0	0	0	0	0	0	0	0	0	0	0	0
1362	300220	Vaccines, human use	1	0	0	0	0	0	0	0	0	1	0	0	0	0	0	0	0	0	0	0	0	0	0	0	0	0	0
1363	300230	Vaccines For Veterinary Medicine	1	0	0	0	0	0	0	0	0	1	0	0	0	0	0	0	0	0	0	0	0	0	0	0	0	0	0
1364	300290	Human blood; animl blood f therap, prophltc/diag uses; microbial prep	1	0	0	0	0	0	0	0	0	1	0	0	0	0	0	0	0	0	0	0	0	0	0	0	0	0	0
1365	300310	Penicillins or streptomycins and their derivatives, formulated, in bu	1	0	0	0	0	0	0	0	0	1	0	0	0	0	0	0	0	0	0	0	0	0	0	0	0	0	0
1366	300320	Antibiotics nes, formulated, in bulk	1	0	0	0	0	0	0	0	0	1	0	0	0	0	0	0	0	0	0	0	0	0	0	0	0	0	0
1367	300331	Insulin, formulated, in bulk	1	0	0	0	0	0	0	0	0	1	0	0	0	0	0	0	0	0	0	0	0	0	0	0	0	0	0
1368	300339	Hormones nes, formulatd, not cntg antibiotics, in bulk, o/t contracep	1	0	0	0	0	0	0	0	0	1	0	0	0	0	0	0	0	0	0	0	0	0	0	0	0	0	0
1369	300340	Alkaloids/their derivs, formltd, not cntg antibiotics/hormones, in bu	1	0	0	0	0	0	0	0	0	1	0	0	0	0	0	0	0	0	0	0	0	0	0	0	0	0	0
1370	300390	Medicaments nes, formulated, in bulk	1	0	0	0	0	0	0	0	0	1	0	0	0	0	0	0	0	0	0	0	0	0	0	0	0	0	0
1371	300410	Penicillins or streptomycins and their derivatives, in dosage	1	0	0	0	0	0	0	0	0	1	0	0	0	0	0	0	0	0	0	0	0	0	0	0	0	0	0
1372	300420	Antibiotics nes, in dosage	1	0	0	0	0	0	0	0	0	1	0	0	0	0	0	0	0	0	0	0	0	0	0	0	0	0	0
1373	300431	Insulin, in dosage	1	0	0	0	0	0	0	0	0	1	0	0	0	0	0	0	0	0	0	0	0	0	0	0	0	0	0
1374	300432	Adrenal cortex hormones, in dosage	1	0	0	0	0	0	0	0	0	1	0	0	0	0	0	0	0	0	0	0	0	0	0	0	0	0	0
1375	300439	Hormones nes, not containing antibiotics, in dosage, o/t contraceptiv	1	0	0	0	0	0	0	0	0	1	0	0	0	0	0	0	0	0	0	0	0	0	0	0	0	0	0
1376	300440	Alkaloids or their derivs, not cntg antibiotics or hormones, in dosag	1	0	0	0	0	0	0	0	0	1	0	0	0	0	0	0	0	0	0	0	0	0	0	0	0	0	0
1377	300450	Vitamins and their derivatives, in dosage	1	0	0	0	0	0	0	0	0	1	0	0	0	0	0	0	0	0	0	0	0	0	0	0	0	0	0
1378	300490	Medicaments nes, in dosage	1	0	0	0	0	0	0	0	0	1	0	0	0	0	0	0	0	0	0	0	0	0	0	0	0	0	0
1379	300510	Dressings and other articles having an adhesive layer	1	0	0	0	0	0	0	0	0	1	0	0	0	0	0	0	0	0	0	0	0	0	0	0	0	0	0
1380	300590	Dressings & similar articles, impreg or coatd or package for md use,	1	0	0	0	0	0	0	0	0	1	0	0	0	0	0	0	0	0	0	0	0	0	0	0	0	0	0
1381	300610	Suture matls, sterile; laminaria, sterile; haemostatics, sterile, sur	1	0	0	0	0	0	0	0	0	1	0	0	0	0	0	0	0	0	0	0	0	0	0	0	0	0	0
1382	300620	Blood0grouping reagents	1	0	0	0	0	0	0	0	0	1	0	0	0	0	0	0	0	0	0	0	0	0	0	0	0	0	0
1383	300630	opacifyg prep, x0ray; diagnostic reagents, designed for admin to pati	1	0	0	0	0	0	0	0	0	1	0	0	0	0	0	0	0	0	0	0	0	0	0	0	0	0	0
1384	300640	Dental cements & other dental fillings; bone reconstruction cements	1	0	0	0	0	0	0	0	0	1	0	0	0	0	0	0	0	0	0	0	0	0	0	0	0	0	0
1385	300650	First0aid boxes and kits	1	0	0	0	0	0	0	0	0	1	0	0	0	0	0	0	0	0	0	0	0	0	0	0	0	0	0
1386	300660	Contraceptive preparations based on hormones or spermicides	1	0	0	0	0	0	0	0	0	1	0	0	0	0	0	0	0	0	0	0	0	0	0	0	0	0	0
1387	310100	Animal or vegetable fertilizers, in packages weighing more than 10 kg	1	0	0	0	0	0	0	0	0	1	0	0	0	0	0	0	0	0	0	0	0	0	0	0	0	0	0
1388	310210	Urea, wthr/nt in aqueous solution in packages weighg more than 10 kg	1	0	0	0	0	0	0	0	0	1	0	0	0	0	0	0	0	0	0	0	0	0	0	0	0	0	0
1389	310221	Ammonium sulfate, in packages weighing more than 10 kg	1	0	0	0	0	0	0	0	0	1	0	0	0	0	0	0	0	0	0	0	0	0	0	0	0	0	0
1390	310229	Ammonium sulfate/nitrate mixtures/double salts in pack weighg > 10 kg	1	0	0	0	0	0	0	0	0	1	0	0	0	0	0	0	0	0	0	0	0	0	0	0	0	0	0
1391	310230	Ammonium nitrate, whether or not in aqueous sol in pack weighg > 10 k	1	0	0	0	0	0	0	0	0	1	0	0	0	0	0	0	0	0	0	0	0	0	0	0	0	0	0
1392	310240	Ammonium nitrate mixd w cal carb o non0frt subts in pack weighg >10 k	1	0	0	0	0	0	0	0	0	1	0	0	0	0	0	0	0	0	0	0	0	0	0	0	0	0	0
1393	310250	Sodium nitrate, in packages weighing more than 10 kg	1	0	0	0	0	0	0	0	0	1	0	0	0	0	0	0	0	0	0	0	0	0	0	0	0	0	0
1394	310260	Calcium nitrate/ammonium nitrate mx or double salts in pack of > 10 k	1	0	0	0	0	0	0	0	0	1	0	0	0	0	0	0	0	0	0	0	0	0	0	0	0	0	0
1395	310270	Calcium cyanamide in packages weighing more than 10 kg	1	0	0	0	0	0	0	0	0	1	0	0	0	0	0	0	0	0	0	0	0	0	0	0	0	0	0
1396	310280	Urea/ammonium nitrate mx in aqueous/ammoniacal sol in pack of > 10 kg	1	0	0	0	0	0	0	0	0	1	0	0	0	0	0	0	0	0	0	0	0	0	0	0	0	0	0
1397	310290	Mineral or chem fertilizers nitrogenous, nes, in pack weighing > 10 k	1	0	0	0	0	0	0	0	0	1	0	0	0	0	0	0	0	0	0	0	0	0	0	0	0	0	0
1398	310310	Superphosphates, in packages weighing more than 10 kg	1	0	0	0	0	0	0	0	0	1	0	0	0	0	0	0	0	0	0	0	0	0	0	0	0	0	0
1399	310320	Basic slag, in packages weighing more than 10 kg	1	0	0	0	0	0	0	0	0	1	0	0	0	0	0	0	0	0	0	0	0	0	0	0	0	0	0
1400	310390	Mineral/chemical fertilizers, phosphatic, nes, in packages weighg > 1	1	0	0	0	0	0	0	0	0	1	0	0	0	0	0	0	0	0	0	0	0	0	0	0	0	0	0
1401	310410	Carnallite, sylvite & oth crude potassium salts, in package weighg >	1	0	0	0	0	0	0	0	0	1	0	0	0	0	0	0	0	0	0	0	0	0	0	0	0	0	0
1402	310420	Potassium chloride, in packages weighing more than 10 kg	1	0	0	0	0	0	0	0	0	1	0	0	0	0	0	0	0	0	0	0	0	0	0	0	0	0	0
1403	310430	Potassium sulphate, in packages weighing more than 10 kg	1	0	0	0	0	0	0	0	0	1	0	0	0	0	0	0	0	0	0	0	0	0	0	0	0	0	0
1404	310490	Mineral/chemical fertilizers, potassic, nes, in packages weighg > 10	1	0	0	0	0	0	0	0	0	1	0	0	0	0	0	0	0	0	0	0	0	0	0	0	0	0	0
1405	310510	Fertilizers in tablets o similar forms o in packages not exceed 10 kg	1	0	0	0	0	0	0	0	0	1	0	0	0	0	0	0	0	0	0	0	0	0	0	0	0	0	0
1406	310520	Fertilizers cntg nitrogen, phosphorus & potassium in packs weighg </=	1	0	0	0	0	0	0	0	0	1	0	0	0	0	0	0	0	0	0	0	0	0	0	0	0	0	0
1407	310530	Diammonium phosphate, in packages weighing more than 10 kg	1	0	0	0	0	0	0	0	0	1	0	0	0	0	0	0	0	0	0	0	0	0	0	0	0	0	0
1408	310540	Monoammonium phosphate & mx thereof w diamonium phosphate, in pack</=	1	0	0	0	0	0	0	0	0	1	0	0	0	0	0	0	0	0	0	0	0	0	0	0	0	0	0
1409	310551	Fertilizers containg nitrates & phosphates, nes, in pack weighg</=10k	1	0	0	0	0	0	0	0	0	1	0	0	0	0	0	0	0	0	0	0	0	0	0	0	0	0	0
1410	310559	Fertilizers containg nitrogen & phosphorus, nes, in pack weighg</=10k	1	0	0	0	0	0	0	0	0	1	0	0	0	0	0	0	0	0	0	0	0	0	0	0	0	0	0
1411	310560	Fertilizers containg phosphorus & potassium, in packages weighg</=10	1	0	0	0	0	0	0	0	0	1	0	0	0	0	0	0	0	0	0	0	0	0	0	0	0	0	0
1412	310590	Fertilizers nes, in packages not exceeding 10 kg	1	0	0	0	0	0	0	0	0	1	0	0	0	0	0	0	0	0	0	0	0	0	0	0	0	0	0
1413	320110	Quebracho extract	1	0	0	0	0	0	0	0	0	1	0	0	0	0	0	0	0	0	0	0	0	0	0	0	0	0	0
1414	320120	Wattle extract	1	0	0	0	0	0	0	0	0	1	0	0	0	0	0	0	0	0	0	0	0	0	0	0	0	0	0
1415	320190	Tanng extracts of veg orig, nes; tannins & thr salts, ethers, esters	1	0	0	0	0	0	0	0	0	1	0	0	0	0	0	0	0	0	0	0	0	0	0	0	0	0	0
1416	320210	Synthetic organic tanning substances	1	0	0	0	0	0	0	0	0	1	0	0	0	0	0	0	0	0	0	0	0	0	0	0	0	0	0
1417	320290	Inorganic tanning subst; tanning preps; enzymatic preps for pre0tanni	1	0	0	0	0	0	0	0	0	1	0	0	0	0	0	0	0	0	0	0	0	0	0	0	0	0	0
1418	320300	Colourg matter of vegetable or animal origin & preparations basd ther	1	0	0	0	0	0	0	0	0	1	0	0	0	0	0	0	0	0	0	0	0	0	0	0	0	0	0
1419	320411	Disperse dyes and preparations based thereon	1	0	0	0	0	0	0	0	0	1	0	0	0	0	0	0	0	0	0	0	0	0	0	0	0	0	0
1420	320412	Acid and mordant dyes and preparations based thereon	1	0	0	0	0	0	0	0	0	1	0	0	0	0	0	0	0	0	0	0	0	0	0	0	0	0	0
1421	320413	Basic dyes and preparations based thereon	1	0	0	0	0	0	0	0	0	1	0	0	0	0	0	0	0	0	0	0	0	0	0	0	0	0	0
1422	320414	Direct dyes and preparations based thereon	1	0	0	0	0	0	0	0	0	1	0	0	0	0	0	0	0	0	0	0	0	0	0	0	0	0	0
1423	320415	Vat dyes and preparations based thereon	1	0	0	0	0	0	0	0	0	1	0	0	0	0	0	0	0	0	0	0	0	0	0	0	0	0	0
1424	320416	Reactive dyes and preparations based thereon	1	0	0	0	0	0	0	0	0	1	0	0	0	0	0	0	0	0	0	0	0	0	0	0	0	0	0
1425	320417	Synthetic organic pigments and preparations based thereon	1	0	0	0	0	0	0	0	0	1	0	0	0	0	0	0	0	0	0	0	0	0	0	0	0	0	0
1426	320419	Synthetic organic colourg matter nes, prep of syn orgn colourg matter	1	0	0	0	0	0	0	0	0	1	0	0	0	0	0	0	0	0	0	0	0	0	0	0	0	0	0
1427	320420	Synthetic organic products used as fluorescent brightening agents	1	0	0	0	0	0	0	0	0	1	0	0	0	0	0	0	0	0	0	0	0	0	0	0	0	0	0
1428	320490	Synthetic organic products used as luminophores	1	0	0	0	0	0	0	0	0	1	0	0	0	0	0	0	0	0	0	0	0	0	0	0	0	0	0
1429	320500	Color lakes and preparations based thereon	1	0	0	0	0	0	0	0	0	1	0	0	0	0	0	0	0	0	0	0	0	0	0	0	0	0	0
1430	320611	Pigments, preparations Based on Titanium Dioxide Cont >80% By Titan	1	0	0	0	0	0	0	0	0	1	0	0	0	0	0	0	0	0	0	0	0	0	0	0	0	0	0
1431	320619	Pigments, preparations Based on Titanium Dioxide Cont <80% By Titan.	1	0	0	0	0	0	0	0	0	1	0	0	0	0	0	0	0	0	0	0	0	0	0	0	0	0	0
1432	320620	Pigments and preparations based on chromium compounds	1	0	0	0	0	0	0	0	0	1	0	0	0	0	0	0	0	0	0	0	0	0	0	0	0	0	0
1433	320630	Pigments and preparations based on cadmium compounds	1	0	0	0	0	0	0	0	0	1	0	0	0	0	0	0	0	0	0	0	0	0	0	0	0	0	0
1434	320641	Ultramarine and preparations based thereon	1	0	0	0	0	0	0	0	0	1	0	0	0	0	0	0	0	0	0	0	0	0	0	0	0	0	0
1435	320642	Pigments and preparations based on zinc sulfide incl lithophone	1	0	0	0	0	0	0	0	0	1	0	0	0	0	0	0	0	0	0	0	0	0	0	0	0	0	0
1436	320643	Pigments and preparations based on hexacyanoferrates	1	0	0	0	0	0	0	0	0	1	0	0	0	0	0	0	0	0	0	0	0	0	0	0	0	0	0
1437	320649	Inorganic coloring matter nes and preparations based thereon	1	0	0	0	0	0	0	0	0	1	0	0	0	0	0	0	0	0	0	0	0	0	0	0	0	0	0
1438	320650	Inorganic products of a kind used as luminophores	1	0	0	0	0	0	0	0	0	1	0	0	0	0	0	0	0	0	0	0	0	0	0	0	0	0	0
1439	320710	Pigments, opacifier, color & sim preps f ceramic, enamellg/glass indu	1	0	0	0	0	0	0	0	0	1	0	0	0	0	0	0	0	0	0	0	0	0	0	0	0	0	0
1440	320720	Vitrifiable enamels & glazes, engobes (slips) & similar preparations	1	0	0	0	0	0	0	0	0	1	0	0	0	0	0	0	0	0	0	0	0	0	0	0	0	0	0
1441	320730	Liquid lustres and similar preparations	1	0	0	0	0	0	0	0	0	1	0	0	0	0	0	0	0	0	0	0	0	0	0	0	0	0	0
1442	320740	Glass frit and other glass, in the form of powder, granules or flakes	1	0	0	0	0	0	0	0	0	1	0	0	0	0	0	0	0	0	0	0	0	0	0	0	0	0	0
1443	320810	Paints & varnishes based on polyesters, dispersed in a non0aqueous me	1	0	0	0	0	0	0	0	0	1	0	0	0	0	0	0	0	0	0	0	0	0	0	0	0	0	0
1444	320820	Paint & varnishe basd on acrylic/vinyl poly, dspr in a non0aqueous me	1	0	0	0	0	0	0	0	0	1	0	0	0	0	0	0	0	0	0	0	0	0	0	0	0	0	0
1445	320890	Paints & varni based on polymers dissolv in a non aqueous solv nes	1	0	0	0	0	0	0	0	0	1	0	0	0	0	0	0	0	0	0	0	0	0	0	0	0	0	0
1446	320910	Paints & varnishes basd on acrylic/vinyl poly, dspr in an aqueous med	1	0	0	0	0	0	0	0	0	1	0	0	0	0	0	0	0	0	0	0	0	0	0	0	0	0	0
1447	320990	Paints & varnishes based on polymers, dispersed in an aqueous medium,	1	0	0	0	0	0	0	0	0	1	0	0	0	0	0	0	0	0	0	0	0	0	0	0	0	0	0
1448	321000	Paints & varnishes nes; water pigments for finishing leather	1	0	0	0	0	0	0	0	0	1	0	0	0	0	0	0	0	0	0	0	0	0	0	0	0	0	0
1449	321100	Prepared driers	1	0	0	0	0	0	0	0	0	1	0	0	0	0	0	0	0	0	0	0	0	0	0	0	0	0	0
1450	321210	Stamping foils	1	0	0	0	0	0	0	0	0	1	0	0	0	0	0	0	0	0	0	0	0	0	0	0	0	0	0
1451	321290	Pigment dspr in a n0aqueous media f mfg of paint; dyes packd f retail	1	0	0	0	0	0	0	0	0	1	0	0	0	0	0	0	0	0	0	0	0	0	0	0	0	0	0
1452	321310	Colors in sets	1	0	0	0	0	0	0	0	0	1	0	0	0	0	0	0	0	0	0	0	0	0	0	0	0	0	0
1453	321390	Artists'students'painters' & amusement colors in tubes/similar pack,	1	0	0	0	0	0	0	0	0	1	0	0	0	0	0	0	0	0	0	0	0	0	0	0	0	0	0
1454	321410	Mastics; painters' fillings	1	0	0	0	0	0	0	0	0	1	0	0	0	0	0	0	0	0	0	0	0	0	0	0	0	0	0
1455	321490	Non0refractory surface preparations for facades, walls, floors, ceili	1	0	0	0	0	0	0	0	0	1	0	0	0	0	0	0	0	0	0	0	0	0	0	0	0	0	0
1456	321511	Printing ink, black	1	0	0	0	0	0	0	0	0	1	0	0	0	0	0	0	0	0	0	0	0	0	0	0	0	0	0
1457	321519	Printing ink, nes	1	0	0	0	0	0	0	0	0	1	0	0	0	0	0	0	0	0	0	0	0	0	0	0	0	0	0
1458	321590	Ink, nes	1	0	0	0	0	0	0	0	0	1	0	0	0	0	0	0	0	0	0	0	0	0	0	0	0	0	0
1459	330111	Essential oils of bergamot	1	0	0	0	0	0	0	0	0	1	0	0	0	0	0	0	0	0	0	0	0	0	0	0	0	0	0
1460	330112	Essential oils of orange	1	0	0	0	0	0	0	0	0	1	0	0	0	0	0	0	0	0	0	0	0	0	0	0	0	0	0
1461	330113	Essential oils of lemon	1	0	0	0	0	0	0	0	0	1	0	0	0	0	0	0	0	0	0	0	0	0	0	0	0	0	0
1462	330114	Essential oils of lime	1	0	0	0	0	0	0	0	0	1	0	0	0	0	0	0	0	0	0	0	0	0	0	0	0	0	0
1463	330119	Essential oils of citrus fruits, nes	1	0	0	0	0	0	0	0	0	1	0	0	0	0	0	0	0	0	0	0	0	0	0	0	0	0	0
1464	330121	Essential oils of geranium	1	0	0	0	0	0	0	0	0	1	0	0	0	0	0	0	0	0	0	0	0	0	0	0	0	0	0
1465	330122	Essential oils of jasmin	1	0	0	0	0	0	0	0	0	1	0	0	0	0	0	0	0	0	0	0	0	0	0	0	0	0	0
1466	330123	Essential oils of lavender or of lavandin	1	0	0	0	0	0	0	0	0	1	0	0	0	0	0	0	0	0	0	0	0	0	0	0	0	0	0
1467	330124	Essential oils of peppermint	1	0	0	0	0	0	0	0	0	1	0	0	0	0	0	0	0	0	0	0	0	0	0	0	0	0	0
1468	330125	Essential oils of other mints	1	0	0	0	0	0	0	0	0	1	0	0	0	0	0	0	0	0	0	0	0	0	0	0	0	0	0
1469	330126	Essential oils of vetiver	1	0	0	0	0	0	0	0	0	1	0	0	0	0	0	0	0	0	0	0	0	0	0	0	0	0	0
1470	330129	Essential oils, nes	1	0	0	0	0	0	0	0	0	1	0	0	0	0	0	0	0	0	0	0	0	0	0	0	0	0	0
1471	330130	Resinoids	1	0	0	0	0	0	0	0	0	1	0	0	0	0	0	0	0	0	0	0	0	0	0	0	0	0	0
1472	330190	Conc & aqueous distls of essentl oils; terpenic by0prods of essentl o	1	0	0	0	0	0	0	0	0	1	0	0	0	0	0	0	0	0	0	0	0	0	0	0	0	0	0
1473	330210	Mixtures of odoriferous substances for the food or drink industries	1	0	0	0	0	0	0	0	0	1	0	0	0	0	0	0	0	0	0	0	0	0	0	0	0	0	0
1474	330290	Mixtures of odoriferous subst f use as raw materials in industry, nes	1	0	0	0	0	0	0	0	0	1	0	0	0	0	0	0	0	0	0	0	0	0	0	0	0	0	0
1475	330300	Perfumes and toilet waters	1	0	0	0	0	0	0	0	0	1	0	0	0	0	0	0	0	0	0	0	0	0	0	0	0	0	0
1476	330410	Lip make0up preparations	1	0	0	0	0	0	0	0	0	1	0	0	0	0	0	0	0	0	0	0	0	0	0	0	0	0	0
1477	330420	Eye make0up preparations	1	0	0	0	0	0	0	0	0	1	0	0	0	0	0	0	0	0	0	0	0	0	0	0	0	0	0
1478	330430	Manicure or pedicure preparations	1	0	0	0	0	0	0	0	0	1	0	0	0	0	0	0	0	0	0	0	0	0	0	0	0	0	0
1479	330491	Powders, skin care, whether or not compressed	1	0	0	0	0	0	0	0	0	1	0	0	0	0	0	0	0	0	0	0	0	0	0	0	0	0	0
1480	330499	Beauty or make0up preparations nes; sunscreen or sun tan preparations	1	0	0	0	0	0	0	0	0	1	0	0	0	0	0	0	0	0	0	0	0	0	0	0	0	0	0
1481	330510	Hair shampoos	1	0	0	0	0	0	0	0	0	1	0	0	0	0	0	0	0	0	0	0	0	0	0	0	0	0	0
1482	330520	Hair waving or straightening preparations	1	0	0	0	0	0	0	0	0	1	0	0	0	0	0	0	0	0	0	0	0	0	0	0	0	0	0
1483	330530	Hair lacquers	1	0	0	0	0	0	0	0	0	1	0	0	0	0	0	0	0	0	0	0	0	0	0	0	0	0	0
1484	330590	Hair preparations, nes	1	0	0	0	0	0	0	0	0	1	0	0	0	0	0	0	0	0	0	0	0	0	0	0	0	0	0
1485	330610	Dentifrices	1	0	0	0	0	0	0	0	0	1	0	0	0	0	0	0	0	0	0	0	0	0	0	0	0	0	0
1486	330620	Yarn Used To Clean Betw Teeth Dental Floss,In Individual Retail Pack	1	0	0	0	0	0	0	0	0	1	0	0	0	0	0	0	0	0	0	0	0	0	0	0	0	0	0
1487	330690	oral or dental hygiene preparations, nes	1	0	0	0	0	0	0	0	0	1	0	0	0	0	0	0	0	0	0	0	0	0	0	0	0	0	0
1488	330710	Pre0shave, shaving or after shaving prep	1	0	0	0	0	0	0	0	0	1	0	0	0	0	0	0	0	0	0	0	0	0	0	0	0	0	0
1489	330720	Personal deodorants & antiperspirants	1	0	0	0	0	0	0	0	0	1	0	0	0	0	0	0	0	0	0	0	0	0	0	0	0	0	0
1490	330730	Perfumed bath salts and other bath preparations	1	0	0	0	0	0	0	0	0	1	0	0	0	0	0	0	0	0	0	0	0	0	0	0	0	0	0
1491	330741	Agarbatti & other odoriferous preparations which operate by burning	1	0	0	0	0	0	0	0	0	1	0	0	0	0	0	0	0	0	0	0	0	0	0	0	0	0	0
1492	330749	Room perfuming or deodorizing preparations, nes	1	0	0	0	0	0	0	0	0	1	0	0	0	0	0	0	0	0	0	0	0	0	0	0	0	0	0
1493	330790	Perfumery, cosmetic or toilet preparations, nes	1	0	0	0	0	0	0	0	0	1	0	0	0	0	0	0	0	0	0	0	0	0	0	0	0	0	0
1494	340111	Toilet soap & prep, shaped; papers & nonwovens impreg with soap toile	1	0	0	0	0	0	0	0	0	1	0	0	0	0	0	0	0	0	0	0	0	0	0	0	0	0	0
1495	340119	Soap & orgn surf prep, shapd, nes; papers & nonwovens impreg w soap/p	1	0	0	0	0	0	0	0	0	1	0	0	0	0	0	0	0	0	0	0	0	0	0	0	0	0	0
1496	340120	Soap nes	1	0	0	0	0	0	0	0	0	1	0	0	0	0	0	0	0	0	0	0	0	0	0	0	0	0	0
1497	340211	Anionic surface0active agents	1	0	0	0	0	0	0	0	0	1	0	0	0	0	0	0	0	0	0	0	0	0	0	0	0	0	0
1498	340212	Cationic surface0active agents	1	0	0	0	0	0	0	0	0	1	0	0	0	0	0	0	0	0	0	0	0	0	0	0	0	0	0
1499	340213	Non0ionic surface active agents	1	0	0	0	0	0	0	0	0	1	0	0	0	0	0	0	0	0	0	0	0	0	0	0	0	0	0
1500	340219	organic surface0active agents, nes	1	0	0	0	0	0	0	0	0	1	0	0	0	0	0	0	0	0	0	0	0	0	0	0	0	0	0
1501	340220	Surface0active prep, washing & cleaning prep put up for retail sale	1	0	0	0	0	0	0	0	0	1	0	0	0	0	0	0	0	0	0	0	0	0	0	0	0	0	0
1502	340290	Surface0active preparations, washing and cleaning preparations, nes	1	0	0	0	0	0	0	0	0	1	0	0	0	0	0	0	0	0	0	0	0	0	0	0	0	0	0
1503	340311	Lube/oth prep cntg>/=70% pet oils f treat text, leather, furskins etc	1	0	0	0	0	0	0	0	0	1	0	0	0	0	0	0	0	0	0	0	0	0	0	0	0	0	0
1504	340319	Lubricating & simil prep containing >/=70% petroleum oils, nes	1	0	0	0	0	0	0	0	0	1	0	0	0	0	0	0	0	0	0	0	0	0	0	0	0	0	0
1505	340391	Lub/oth prep, not cntg pet oils for treat textiles, leather, furskins	1	0	0	0	0	0	0	0	0	1	0	0	0	0	0	0	0	0	0	0	0	0	0	0	0	0	0
1506	340399	Lubricating preparations & similar preparations not cntg pet oils, ne	1	0	0	0	0	0	0	0	0	1	0	0	0	0	0	0	0	0	0	0	0	0	0	0	0	0	0
1507	340410	Artificial and prepared waxes, of chemically modified lignite	1	0	0	0	0	0	0	0	0	1	0	0	0	0	0	0	0	0	0	0	0	0	0	0	0	0	0
1508	340420	Artificial and prepared waxes, of polyethylene glycol	1	0	0	0	0	0	0	0	0	1	0	0	0	0	0	0	0	0	0	0	0	0	0	0	0	0	0
1509	340490	Artificial and prepared waxes, nes	1	0	0	0	0	0	0	0	0	1	0	0	0	0	0	0	0	0	0	0	0	0	0	0	0	0	0
1510	340510	Polishes, creams & similar preparations for footwear or leather	1	0	0	0	0	0	0	0	0	1	0	0	0	0	0	0	0	0	0	0	0	0	0	0	0	0	0
1511	340520	Polishes, creams & similar preparations for maintenance of woodwork	1	0	0	0	0	0	0	0	0	1	0	0	0	0	0	0	0	0	0	0	0	0	0	0	0	0	0
1512	340530	Polishes & similar preparations for coachwork, o/t metal polishes	1	0	0	0	0	0	0	0	0	1	0	0	0	0	0	0	0	0	0	0	0	0	0	0	0	0	0
1513	340540	Scouring pastes and powders and other scouring preparations	1	0	0	0	0	0	0	0	0	1	0	0	0	0	0	0	0	0	0	0	0	0	0	0	0	0	0
1514	340590	Polishes, creams and similar preparations, nes	1	0	0	0	0	0	0	0	0	1	0	0	0	0	0	0	0	0	0	0	0	0	0	0	0	0	0
1515	340600	Candles, tapers and the like	1	0	0	0	0	0	0	0	0	1	0	0	0	0	0	0	0	0	0	0	0	0	0	0	0	0	0
1516	340700	Model paste; dentl impress prep ret pack; oth dentl prep basd on plas	1	0	0	0	0	0	0	0	0	1	0	0	0	0	0	0	0	0	0	0	0	0	0	0	0	0	0
1517	350110	Casein	1	0	0	0	0	0	0	0	0	1	0	0	0	0	0	0	0	0	0	0	0	0	0	0	0	0	0
1518	350190	Casein glues; caseinates and other casein derivatives	1	0	0	0	0	0	0	0	0	1	0	0	0	0	0	0	0	0	0	0	0	0	0	0	0	0	0
1519	350211	Egg Albumin, Dried E.G. In Sheets, Scales, Flakes, Powder	1	0	0	0	0	0	0	0	0	1	0	0	0	0	0	0	0	0	0	0	0	0	0	0	0	0	0
1520	350219	Egg Albumin (Excl. Dried [E.G. In Sheets, Scales, Flakes, Powder])	1	0	0	0	0	0	0	0	0	1	0	0	0	0	0	0	0	0	0	0	0	0	0	0	0	0	0
1521	350220	Milk Albumin Lactalbumin, Incl. Concentrates	1	0	0	0	0	0	0	0	0	1	0	0	0	0	0	0	0	0	0	0	0	0	0	0	0	0	0
1522	350290	Albumins nes; albuminates and other albumin derivatives	1	0	0	0	0	0	0	0	0	1	0	0	0	0	0	0	0	0	0	0	0	0	0	0	0	0	0
1523	350300	Gelatin and gelatin derivs; isinglass; glues of animal origin, nes	1	0	0	0	0	0	0	0	0	1	0	0	0	0	0	0	0	0	0	0	0	0	0	0	0	0	0
1524	350400	Peptones & derivs; protein substances and derivs, nes; hide powder	1	0	0	0	0	0	0	0	0	1	0	0	0	0	0	0	0	0	0	0	0	0	0	0	0	0	0
1525	350510	Dextrins and other modified starches	1	0	0	0	0	0	0	0	0	1	0	0	0	0	0	0	0	0	0	0	0	0	0	0	0	0	0
1526	350520	Glues based on starches, on dextrins or other modified starches, nes	1	0	0	0	0	0	0	0	0	1	0	0	0	0	0	0	0	0	0	0	0	0	0	0	0	0	0
1527	350610	Glues/adhesives of all kinds in pack of a net weight not exceed 1 kg	1	0	0	0	0	0	0	0	0	1	0	0	0	0	0	0	0	0	0	0	0	0	0	0	0	0	0
1528	350691	Adhesives based on rubber or plastics, nes	1	0	0	0	0	0	0	0	0	1	0	0	0	0	0	0	0	0	0	0	0	0	0	0	0	0	0
1529	350699	Glues or adhesives, prepared nes	1	0	0	0	0	0	0	0	0	1	0	0	0	0	0	0	0	0	0	0	0	0	0	0	0	0	0
1530	350710	Rennet and concentrates thereof	1	0	0	0	0	0	0	0	0	1	0	0	0	0	0	0	0	0	0	0	0	0	0	0	0	0	0
1531	350790	Enzymes nes; prepared enzymes nes	1	0	0	0	0	0	0	0	0	1	0	0	0	0	0	0	0	0	0	0	0	0	0	0	0	0	0
1532	360100	Propellent powders	1	0	0	0	0	0	0	0	0	1	0	0	0	0	0	0	0	0	0	0	0	0	0	0	0	0	0
1533	360200	Prepared explosives, o/t propellent powders	1	0	0	0	0	0	0	0	0	1	0	0	0	0	0	0	0	0	0	0	0	0	0	0	0	0	0
1534	360300	Safety/detonatg fuses; percussn/detonatg caps; igniters; elec detonat	1	0	0	0	0	0	0	0	0	1	0	0	0	0	0	0	0	0	0	0	0	0	0	0	0	0	0
1535	360410	Fireworks	1	0	0	0	0	0	0	0	0	1	0	0	0	0	0	0	0	0	0	0	0	0	0	0	0	0	0
1536	360490	Signallg flares, rain rockets, fog signals & other pyrotechnic articl	1	0	0	0	0	0	0	0	0	1	0	0	0	0	0	0	0	0	0	0	0	0	0	0	0	0	0
1537	360500	Matches	1	0	0	0	0	0	0	0	0	1	0	0	0	0	0	0	0	0	0	0	0	0	0	0	0	0	0
1538	360610	Lighters refill fuels in containers of a capacity not exceed 300 cm3	1	0	0	0	0	0	0	0	0	1	0	0	0	0	0	0	0	0	0	0	0	0	0	0	0	0	0
1539	360690	Pyrophoric alloy; solid/semi0solid fuel, put0up; firelighter & re tor	1	0	0	0	0	0	0	0	0	1	0	0	0	0	0	0	0	0	0	0	0	0	0	0	0	0	0
1540	370110	Photographic plates & film in the flat, sensitised, unexposed, for X0	1	0	0	0	0	0	0	0	0	1	0	0	0	0	0	0	0	0	0	0	0	0	0	0	0	0	0
1541	370120	Photographic instant print film in the flat, sensitised, unexposed	1	0	0	0	0	0	0	0	0	1	0	0	0	0	0	0	0	0	0	0	0	0	0	0	0	0	0
1542	370130	Photo plates & film in the flat, sens, unexp, with any side exced 255	1	0	0	0	0	0	0	0	0	1	0	0	0	0	0	0	0	0	0	0	0	0	0	0	0	0	0
1543	370191	Photo plates & film in the flat, sens, unexposd, for color photograph	1	0	0	0	0	0	0	0	0	1	0	0	0	0	0	0	0	0	0	0	0	0	0	0	0	0	0
1544	370199	Photographic plates and film in the flat, sensitised, unexposed, nes	1	0	0	0	0	0	0	0	0	1	0	0	0	0	0	0	0	0	0	0	0	0	0	0	0	0	0
1545	370210	Photographic film in rolls, sensitised, unexposed, for X0ray	1	0	0	0	0	0	0	0	0	1	0	0	0	0	0	0	0	0	0	0	0	0	0	0	0	0	0
1546	370220	Instant print film in rolls, sensitised, unexposed	1	0	0	0	0	0	0	0	0	1	0	0	0	0	0	0	0	0	0	0	0	0	0	0	0	0	0
1547	370231	Color photo film in roll, sensitisd, unexpos w/o sprocket holes, </=1	1	0	0	0	0	0	0	0	0	1	0	0	0	0	0	0	0	0	0	0	0	0	0	0	0	0	0
1548	370232	Silver halid film in roll, sensitisd, unexpos w/o sprocket hole, </=1	1	0	0	0	0	0	0	0	0	1	0	0	0	0	0	0	0	0	0	0	0	0	0	0	0	0	0
1549	370239	Photo film, nes in rolls, sensitisd, unexposd w/o sprocket holes, </=	1	0	0	0	0	0	0	0	0	1	0	0	0	0	0	0	0	0	0	0	0	0	0	0	0	0	0
1550	370241	Color film in roll, sens, unexp, w/o sprocket hole, of a w >610mm, le	1	0	0	0	0	0	0	0	0	1	0	0	0	0	0	0	0	0	0	0	0	0	0	0	0	0	0
1551	370242	Film in roll, w/o sprocket hole, unexp, sens, w >610mm & le >200m o/t	1	0	0	0	0	0	0	0	0	1	0	0	0	0	0	0	0	0	0	0	0	0	0	0	0	0	0
1552	370243	Film in rolls, w/o sprocket holes, unexp, sens, w>610mm & le</=200 m,	1	0	0	0	0	0	0	0	0	1	0	0	0	0	0	0	0	0	0	0	0	0	0	0	0	0	0
1553	370244	Film in roll, w/o sprocket hole, unexp, sens, w >105 but </=610mm nes	1	0	0	0	0	0	0	0	0	1	0	0	0	0	0	0	0	0	0	0	0	0	0	0	0	0	0
1554	370251	Film for color photo sens, unexp, in rolls, w</=16mm & le</=14 m, nes	1	0	0	0	0	0	0	0	0	1	0	0	0	0	0	0	0	0	0	0	0	0	0	0	0	0	0
1555	370252	Film for color photo sens, unexp, in rolls, wdth</=16mm & le >14 m, n	1	0	0	0	0	0	0	0	0	1	0	0	0	0	0	0	0	0	0	0	0	0	0	0	0	0	0
1556	370253	Film f col photo sens, unexp, in roll w>16mm but</=35mm & le</=30m, f	1	0	0	0	0	0	0	0	0	1	0	0	0	0	0	0	0	0	0	0	0	0	0	0	0	0	0
1557	370254	Film f col photo sens, unexp, in roll w>16but</=35mm & le</=30m, o/t	1	0	0	0	0	0	0	0	0	1	0	0	0	0	0	0	0	0	0	0	0	0	0	0	0	0	0
1558	370255	Film f color photo sens, unexp, in rolls w >16mm & </=35 mm & length	1	0	0	0	0	0	0	0	0	1	0	0	0	0	0	0	0	0	0	0	0	0	0	0	0	0	0
1559	370256	Photo film in rolls, for color photo sens, unexp, width > 35 mm, nes	1	0	0	0	0	0	0	0	0	1	0	0	0	0	0	0	0	0	0	0	0	0	0	0	0	0	0
1560	370291	Photo film in rolls, sens, unexp, width</=16 mm & length </=14 m, nes	1	0	0	0	0	0	0	0	0	1	0	0	0	0	0	0	0	0	0	0	0	0	0	0	0	0	0
1561	370292	Photo film in rolls, sens, unexp, width </=16 mm and length > 14 m, n	1	0	0	0	0	0	0	0	0	1	0	0	0	0	0	0	0	0	0	0	0	0	0	0	0	0	0
1562	370293	Photo film in rolls, sens, unexp, width >16mm & </=35 mm & length </=	1	0	0	0	0	0	0	0	0	1	0	0	0	0	0	0	0	0	0	0	0	0	0	0	0	0	0
1563	370294	Photo film in rolls, sens, unexp, width >16 mm & </= 35 mm & length >	1	0	0	0	0	0	0	0	0	1	0	0	0	0	0	0	0	0	0	0	0	0	0	0	0	0	0
1564	370295	Photo film in rolls, sensitisd, unexp, of a width exceed 35 mm, nes	1	0	0	0	0	0	0	0	0	1	0	0	0	0	0	0	0	0	0	0	0	0	0	0	0	0	0
1565	370310	Photo paper, paperboard & textile sens, unexp in roll of a width > 61	1	0	0	0	0	0	0	0	0	1	0	0	0	0	0	0	0	0	0	0	0	0	0	0	0	0	0
1566	370320	Photographic paper, paperboard & textile sens, unexp f color photogra	1	0	0	0	0	0	0	0	0	1	0	0	0	0	0	0	0	0	0	0	0	0	0	0	0	0	0
1567	370390	Photographic paper, paperboard and textiles, sensitised, unexposed, n	1	0	0	0	0	0	0	0	0	1	0	0	0	0	0	0	0	0	0	0	0	0	0	0	0	0	0
1568	370400	Photo plates, film, paper, paperboard & textiles, exposed but not dev	1	0	0	0	0	0	0	0	0	1	0	0	0	0	0	0	0	0	0	0	0	0	0	0	0	0	0
1569	370510	Photo plates & film, exp & developed, o/t cine film, for offset repro	1	0	0	0	0	0	0	0	0	1	0	0	0	0	0	0	0	0	0	0	0	0	0	0	0	0	0
1570	370520	Microfilms exposed and developed	1	0	0	0	0	0	0	0	0	1	0	0	0	0	0	0	0	0	0	0	0	0	0	0	0	0	0
1571	370590	Photographic plates & film, exposed & developed, o/t cinematograph fi	1	0	0	0	0	0	0	0	0	1	0	0	0	0	0	0	0	0	0	0	0	0	0	0	0	0	0
1572	370610	Cinematograph film, exposed & developed, of a width of 35 mm or more	1	0	0	0	0	0	0	0	0	1	0	0	0	0	0	0	0	0	0	0	0	0	0	0	0	0	0
1573	370690	Cinematograph film, exposed & developed, nes	1	0	0	0	0	0	0	0	0	1	0	0	0	0	0	0	0	0	0	0	0	0	0	0	0	0	0
1574	370710	Sensitisd emulsions prepard for photographic uses, in measurd portion	1	0	0	0	0	0	0	0	0	1	0	0	0	0	0	0	0	0	0	0	0	0	0	0	0	0	0
1575	370790	Chemical preps f photographic uses, put up in measurd portions, nes	1	0	0	0	0	0	0	0	0	1	0	0	0	0	0	0	0	0	0	0	0	0	0	0	0	0	0
1576	380110	Artificial graphite	1	0	0	0	0	0	0	0	0	1	0	0	0	0	0	0	0	0	0	0	0	0	0	0	0	0	0
1577	380120	Colloidal or semi0colloidal graphite	1	0	0	0	0	0	0	0	0	1	0	0	0	0	0	0	0	0	0	0	0	0	0	0	0	0	0
1578	380130	Carbonaceous pastes for electrodes & similar pastes for furnace linin	1	0	0	0	0	0	0	0	0	1	0	0	0	0	0	0	0	0	0	0	0	0	0	0	0	0	0
1579	380190	Pastes, blocks, plates/oth semi0manuf basd on graphite/oth carbon, ne	1	0	0	0	0	0	0	0	0	1	0	0	0	0	0	0	0	0	0	0	0	0	0	0	0	0	0
1580	380210	Activated carbon	1	0	0	0	0	0	0	0	0	1	0	0	0	0	0	0	0	0	0	0	0	0	0	0	0	0	0
1581	380290	Activatd natural mineral products; animal black, incl spent animal bl	1	0	0	0	0	0	0	0	0	1	0	0	0	0	0	0	0	0	0	0	0	0	0	0	0	0	0
1582	380300	Tall oil, whether or not refined	1	0	0	0	0	0	0	0	0	1	0	0	0	0	0	0	0	0	0	0	0	0	0	0	0	0	0
1583	380400	Residual lyes from the manufacture of wood pulp	1	0	0	0	0	0	0	0	0	1	0	0	0	0	0	0	0	0	0	0	0	0	0	0	0	0	0
1584	380510	Gum, wood or sulphate turpentine oils	1	0	0	0	0	0	0	0	0	1	0	0	0	0	0	0	0	0	0	0	0	0	0	0	0	0	0
1585	380520	Pine oil	1	0	0	0	0	0	0	0	0	1	0	0	0	0	0	0	0	0	0	0	0	0	0	0	0	0	0
1586	380590	Terpenic oils nes; crude dipentene; sulphite turpentine & crude parac	1	0	0	0	0	0	0	0	0	1	0	0	0	0	0	0	0	0	0	0	0	0	0	0	0	0	0
1587	380610	Rosin	1	0	0	0	0	0	0	0	0	1	0	0	0	0	0	0	0	0	0	0	0	0	0	0	0	0	0
1588	380620	Rosin salts or resin acid salts	1	0	0	0	0	0	0	0	0	1	0	0	0	0	0	0	0	0	0	0	0	0	0	0	0	0	0
1589	380630	Ester gums	1	0	0	0	0	0	0	0	0	1	0	0	0	0	0	0	0	0	0	0	0	0	0	0	0	0	0
1590	380690	Resin acids & derivs nes; rosin deriv nes; rosin spirit & rosin oils;	1	0	0	0	0	0	0	0	0	1	0	0	0	0	0	0	0	0	0	0	0	0	0	0	0	0	0
1591	380700	Tar, tar oils, creosote & naphta, of wood; veg pitch; brewer's pitch	1	0	0	0	0	0	0	0	0	1	0	0	0	0	0	0	0	0	0	0	0	0	0	0	0	0	0
1592	380810	Insecticides, packaged for retail sale or formulated	1	0	0	0	0	0	0	0	0	1	0	0	0	0	0	0	0	0	0	0	0	0	0	0	0	0	0
1593	380820	Fungicides, packaged for retail sale or formulated	1	0	0	0	0	0	0	0	0	1	0	0	0	0	0	0	0	0	0	0	0	0	0	0	0	0	0
1594	380830	Herbicides, anti0sproutg prod & plant growth regs, packd f retail/for	1	0	0	0	0	0	0	0	0	1	0	0	0	0	0	0	0	0	0	0	0	0	0	0	0	0	0
1595	380840	Disinfectants, packaged for retail sale or formulated	1	0	0	0	0	0	0	0	0	1	0	0	0	0	0	0	0	0	0	0	0	0	0	0	0	0	0
1596	380890	Pesticides includg rodenticides, nes, packagd for retail sale/formula	1	0	0	0	0	0	0	0	0	1	0	0	0	0	0	0	0	0	0	0	0	0	0	0	0	0	0
1597	380910	Prep w a basis of amylaceous subs f textile, paper, leather/the like,	1	0	0	0	0	0	0	0	0	1	0	0	0	0	0	0	0	0	0	0	0	0	0	0	0	0	0
1598	380991	Finishg agents, dye carriers & oth prep, nes, for use in the textile	1	0	0	0	0	0	0	0	0	1	0	0	0	0	0	0	0	0	0	0	0	0	0	0	0	0	0
1599	380992	Finishg agents, dye carriers & oth prep, nes, for use in the paper in	1	0	0	0	0	0	0	0	0	1	0	0	0	0	0	0	0	0	0	0	0	0	0	0	0	0	0
1600	380993	Finishg agents, dye carriers & oth prep, nes, for use in the leather	1	0	0	0	0	0	0	0	0	1	0	0	0	0	0	0	0	0	0	0	0	0	0	0	0	0	0
1601	380999	Finishg agents, dye carriers & oth prep, nes	1	0	0	0	0	0	0	0	0	1	0	0	0	0	0	0	0	0	0	0	0	0	0	0	0	0	0
1602	381010	Picklg prep for metal surfaces; soldering, brazg/weldg powders & past	1	0	0	0	0	0	0	0	0	1	0	0	0	0	0	0	0	0	0	0	0	0	0	0	0	0	0
1603	381090	Fluxes & oth prep for soldering; core/coatg prep for weld electds/rod	1	0	0	0	0	0	0	0	0	1	0	0	0	0	0	0	0	0	0	0	0	0	0	0	0	0	0
1604	381111	Anti0knock preparations based on lead compounds	1	0	0	0	0	0	0	0	0	1	0	0	0	0	0	0	0	0	0	0	0	0	0	0	0	0	0
1605	381119	Anti0knock preparations, nes	1	0	0	0	0	0	0	0	0	1	0	0	0	0	0	0	0	0	0	0	0	0	0	0	0	0	0
1606	381121	Lubricatg oil additives cntg pet oils/oils obtaind from bitu minerals	1	0	0	0	0	0	0	0	0	1	0	0	0	0	0	0	0	0	0	0	0	0	0	0	0	0	0
1607	381129	Lubricating oil additives, nes	1	0	0	0	0	0	0	0	0	1	0	0	0	0	0	0	0	0	0	0	0	0	0	0	0	0	0
1608	381190	Prepared additives for mineral oils or for other similar liquids, nes	1	0	0	0	0	0	0	0	0	1	0	0	0	0	0	0	0	0	0	0	0	0	0	0	0	0	0
1609	381210	Prepared rubber accelerators	1	0	0	0	0	0	0	0	0	1	0	0	0	0	0	0	0	0	0	0	0	0	0	0	0	0	0
1610	381220	Compound plasticizers for rubber or plastics, nes	1	0	0	0	0	0	0	0	0	1	0	0	0	0	0	0	0	0	0	0	0	0	0	0	0	0	0
1611	381230	Anti0oxidisg prep & other compound stabilizers for rubber or plastics	1	0	0	0	0	0	0	0	0	1	0	0	0	0	0	0	0	0	0	0	0	0	0	0	0	0	0
1612	381300	Preparations & charges for fire0extings; chargd fire0extinguishg gren	1	0	0	0	0	0	0	0	0	1	0	0	0	0	0	0	0	0	0	0	0	0	0	0	0	0	0
1613	381400	organic composite solvents & thinners, nes; prepard paint & varnish r	1	0	0	0	0	0	0	0	0	1	0	0	0	0	0	0	0	0	0	0	0	0	0	0	0	0	0
1614	381511	Supportd catalysts, with nickel/nickel compounds as the active subst	1	0	0	0	0	0	0	0	0	1	0	0	0	0	0	0	0	0	0	0	0	0	0	0	0	0	0
1615	381512	Supportd catalysts, w precious metal/compds thereof as the activ subs	1	0	0	0	0	0	0	0	0	1	0	0	0	0	0	0	0	0	0	0	0	0	0	0	0	0	0
1616	381519	Supported catalysts, nes	1	0	0	0	0	0	0	0	0	1	0	0	0	0	0	0	0	0	0	0	0	0	0	0	0	0	0
1617	381590	Reaction initiators, reaction accelerator & catalytic preparations, n	1	0	0	0	0	0	0	0	0	1	0	0	0	0	0	0	0	0	0	0	0	0	0	0	0	0	0
1618	381600	Refractory cements, mortars, concretes and similar compositions, nes	1	0	0	0	0	0	0	0	0	1	0	0	0	0	0	0	0	0	0	0	0	0	0	0	0	0	0
1619	381710	Mixed alkylbenzenes, nes	1	0	0	0	0	0	0	0	0	1	0	0	0	0	0	0	0	0	0	0	0	0	0	0	0	0	0
1620	381720	Mixed alkylnaphthalenes, nes	1	0	0	0	0	0	0	0	0	1	0	0	0	0	0	0	0	0	0	0	0	0	0	0	0	0	0
1621	381800	Chemical compds, chem elem in the form of disc, wafer etc, dopd f ele	1	0	0	0	0	0	0	0	0	1	0	0	0	0	0	0	0	0	0	0	0	0	0	0	0	0	0
1622	381900	Hydraulic brake & transmis fluids not cntg o cntg <70% of petroleum o	1	0	0	0	0	0	0	0	0	1	0	0	0	0	0	0	0	0	0	0	0	0	0	0	0	0	0
1623	382000	Anti0freezing preparations and prepared de0icing fluids	1	0	0	0	0	0	0	0	0	1	0	0	0	0	0	0	0	0	0	0	0	0	0	0	0	0	0
1624	382100	Prepared culture media for the development of micro0organisms	1	0	0	0	0	0	0	0	0	1	0	0	0	0	0	0	0	0	0	0	0	0	0	0	0	0	0
1625	382200	Composite diagnostic or laboratory reagents, nes	1	0	0	0	0	0	0	0	0	1	0	0	0	0	0	0	0	0	0	0	0	0	0	0	0	0	0
1626	382311	Stearic Acid, Industrial	1	0	0	0	0	0	0	0	0	1	0	0	0	0	0	0	0	0	0	0	0	0	0	0	0	0	0
1627	382312	oleic Acid, Industrial	1	0	0	0	0	0	0	0	0	1	0	0	0	0	0	0	0	0	0	0	0	0	0	0	0	0	0
1628	382313	Tall oil Fatty Acids, Industrial	1	0	0	0	0	0	0	0	0	1	0	0	0	0	0	0	0	0	0	0	0	0	0	0	0	0	0
1629	382319	Fatty Acids, Industrial, Monocarboxylic; Acid oils From Refining	1	0	0	0	0	0	0	0	0	1	0	0	0	0	0	0	0	0	0	0	0	0	0	0	0	0	0
1630	382370	Fatty Alcohols, Industrial	1	0	0	0	0	0	0	0	0	1	0	0	0	0	0	0	0	0	0	0	0	0	0	0	0	0	0
1631	382410	Prepared Binders For Foundry Moulds or Cores	1	0	0	0	0	0	0	0	0	1	0	0	0	0	0	0	0	0	0	0	0	0	0	0	0	0	0
1632	382420	Naphthenic Acids and The Water0Insoluble Salts and Esters Therof	1	0	0	0	0	0	0	0	0	1	0	0	0	0	0	0	0	0	0	0	0	0	0	0	0	0	0
1633	382430	Non0Agglomerated Metal Carbides Mixed Together or With Metallic Binders	1	0	0	0	0	0	0	0	0	1	0	0	0	0	0	0	0	0	0	0	0	0	0	0	0	0	0
1634	382440	Prepared Additives For Cements, Mortars or Concretes	1	0	0	0	0	0	0	0	0	1	0	0	0	0	0	0	0	0	0	0	0	0	0	0	0	0	0
1635	382450	Non0Refractory Mortars And Concretes	1	0	0	0	0	0	0	0	0	1	0	0	0	0	0	0	0	0	0	0	0	0	0	0	0	0	0
1636	382460	Sorbitol (Excl. Goods of Subheading No 2905 .44)	1	0	0	0	0	0	0	0	0	1	0	0	0	0	0	0	0	0	0	0	0	0	0	0	0	0	0
1637	382471	Mixtures Cont acyclic Hydrocarbons Perhalogenated only With Fluor. and Chlor.	1	0	0	0	0	0	0	0	0	1	0	0	0	0	0	0	0	0	0	0	0	0	0	0	0	0	0
1638	382479	Mixtures Cont. Acyclic Hydrocarbons Perhalogenated With 1 or More Diff Halogens	1	0	0	0	0	0	0	0	0	1	0	0	0	0	0	0	0	0	0	0	0	0	0	0	0	0	0
1639	382490	Products, Prepara.,Residual Prdcts of Chemical or Allied Industries	1	0	0	0	0	0	0	0	0	1	0	0	0	0	0	0	0	0	0	0	0	0	0	0	0	0	0
1640	390110	Polyethylene having a specific gravity of less than 0.94	1	0	0	0	0	0	0	0	0	1	0	0	0	0	0	0	0	0	0	0	0	0	0	0	0	0	0
1641	390120	Polyethylene having a specific gravity of 0.94 or more	1	0	0	0	0	0	0	0	0	1	0	0	0	0	0	0	0	0	0	0	0	0	0	0	0	0	0
1642	390130	Ethylene0vinyl acetate copolymers	1	0	0	0	0	0	0	0	0	1	0	0	0	0	0	0	0	0	0	0	0	0	0	0	0	0	0
1643	390190	Polymers of ethylene nes, in primary forms	1	0	0	0	0	0	0	0	0	1	0	0	0	0	0	0	0	0	0	0	0	0	0	0	0	0	0
1644	390210	Polypropylene	1	0	0	0	0	0	0	0	0	1	0	0	0	0	0	0	0	0	0	0	0	0	0	0	0	0	0
1645	390220	Polyisobutylene	1	0	0	0	0	0	0	0	0	1	0	0	0	0	0	0	0	0	0	0	0	0	0	0	0	0	0
1646	390230	Propylene copolymers	1	0	0	0	0	0	0	0	0	1	0	0	0	0	0	0	0	0	0	0	0	0	0	0	0	0	0
1647	390290	Polymers of propylene nes or of olefins nes, in primary forms	1	0	0	0	0	0	0	0	0	1	0	0	0	0	0	0	0	0	0	0	0	0	0	0	0	0	0
1648	390311	Polystyrene, expansible	1	0	0	0	0	0	0	0	0	1	0	0	0	0	0	0	0	0	0	0	0	0	0	0	0	0	0
1649	390319	Polystyrene nes	1	0	0	0	0	0	0	0	0	1	0	0	0	0	0	0	0	0	0	0	0	0	0	0	0	0	0
1650	390320	Styrene0acrylonitrile (SAN) copolymers	1	0	0	0	0	0	0	0	0	1	0	0	0	0	0	0	0	0	0	0	0	0	0	0	0	0	0
1651	390330	Acrylonitrile0butadiene0styrene (ABS) copolymers	1	0	0	0	0	0	0	0	0	1	0	0	0	0	0	0	0	0	0	0	0	0	0	0	0	0	0
1652	390390	Polymers of styrene nes, in primary forms	1	0	0	0	0	0	0	0	0	1	0	0	0	0	0	0	0	0	0	0	0	0	0	0	0	0	0
1653	390410	Polyvinyl chloride, not mixed with any other substances	1	0	0	0	0	0	0	0	0	1	0	0	0	0	0	0	0	0	0	0	0	0	0	0	0	0	0
1654	390421	Polyvinyl chloride nes, not plasticised	1	0	0	0	0	0	0	0	0	1	0	0	0	0	0	0	0	0	0	0	0	0	0	0	0	0	0
1655	390422	Polyvinyl chloride nes, plasticised	1	0	0	0	0	0	0	0	0	1	0	0	0	0	0	0	0	0	0	0	0	0	0	0	0	0	0
1656	390430	Vinyl chloride0vinyl acetate copolymers	1	0	0	0	0	0	0	0	0	1	0	0	0	0	0	0	0	0	0	0	0	0	0	0	0	0	0
1657	390440	Vinyl chloride copolymers nes	1	0	0	0	0	0	0	0	0	1	0	0	0	0	0	0	0	0	0	0	0	0	0	0	0	0	0
1658	390450	Vinylidene chloride polymers	1	0	0	0	0	0	0	0	0	1	0	0	0	0	0	0	0	0	0	0	0	0	0	0	0	0	0
1659	390461	Polytetrafluoroethylene	1	0	0	0	0	0	0	0	0	1	0	0	0	0	0	0	0	0	0	0	0	0	0	0	0	0	0
1660	390469	Fluoro0polymers nes	1	0	0	0	0	0	0	0	0	1	0	0	0	0	0	0	0	0	0	0	0	0	0	0	0	0	0
1661	390490	Polymers of vinyl chloride nes, or of other halogenated olefins	1	0	0	0	0	0	0	0	0	1	0	0	0	0	0	0	0	0	0	0	0	0	0	0	0	0	0
1662	390512	Polyvinyl Acetate, In Aqueous Dispersion	1	0	0	0	0	0	0	0	0	1	0	0	0	0	0	0	0	0	0	0	0	0	0	0	0	0	0
1663	390519	Polyvinyl acetate nes	1	0	0	0	0	0	0	0	0	1	0	0	0	0	0	0	0	0	0	0	0	0	0	0	0	0	0
1664	390521	Vinyl Acetate Copolymers, In Aqueous Dispersion	1	0	0	0	0	0	0	0	0	1	0	0	0	0	0	0	0	0	0	0	0	0	0	0	0	0	0
1665	390529	Vinyl Acetate Copolymers, In Primary Forms (Excl. In Aqueous Dispersion)	1	0	0	0	0	0	0	0	0	1	0	0	0	0	0	0	0	0	0	0	0	0	0	0	0	0	0
1666	390530	Polyvinyl Alcohol, In Primary Forms,	1	0	0	0	0	0	0	0	0	1	0	0	0	0	0	0	0	0	0	0	0	0	0	0	0	0	0
1667	390591	Copolymers of Vinyl, In Primary Forms (Excl. Vinyl Chloride0Vinyl Acetate Copolymers)	1	0	0	0	0	0	0	0	0	1	0	0	0	0	0	0	0	0	0	0	0	0	0	0	0	0	0
1668	390599	Polymers of Vinyl Esters and other Vinyl Polymers, In Primary Forms	1	0	0	0	0	0	0	0	0	1	0	0	0	0	0	0	0	0	0	0	0	0	0	0	0	0	0
1669	390610	Polymethyl methacrylate	1	0	0	0	0	0	0	0	0	1	0	0	0	0	0	0	0	0	0	0	0	0	0	0	0	0	0
1670	390690	Acrylic polymers nes, in primary forms	1	0	0	0	0	0	0	0	0	1	0	0	0	0	0	0	0	0	0	0	0	0	0	0	0	0	0
1671	390710	Polyacetals	1	0	0	0	0	0	0	0	0	1	0	0	0	0	0	0	0	0	0	0	0	0	0	0	0	0	0
1672	390720	Polyethers nes	1	0	0	0	0	0	0	0	0	1	0	0	0	0	0	0	0	0	0	0	0	0	0	0	0	0	0
1673	390730	Epoxide resins	1	0	0	0	0	0	0	0	0	1	0	0	0	0	0	0	0	0	0	0	0	0	0	0	0	0	0
1674	390740	Polycarbonates	1	0	0	0	0	0	0	0	0	1	0	0	0	0	0	0	0	0	0	0	0	0	0	0	0	0	0
1675	390750	Alkyd resins	1	0	0	0	0	0	0	0	0	1	0	0	0	0	0	0	0	0	0	0	0	0	0	0	0	0	0
1676	390760	Polyethylene terephthalate	1	0	0	0	0	0	0	0	0	1	0	0	0	0	0	0	0	0	0	0	0	0	0	0	0	0	0
1677	390791	Polyesters nes, unsaturated	1	0	0	0	0	0	0	0	0	1	0	0	0	0	0	0	0	0	0	0	0	0	0	0	0	0	0
1678	390799	Polyesters nes, in primary forms	1	0	0	0	0	0	0	0	0	1	0	0	0	0	0	0	0	0	0	0	0	0	0	0	0	0	0
1679	390810	Polyamide06, 011, 012, 06, 6, 06, 9, 06, 10 or 06, 12	1	0	0	0	0	0	0	0	0	1	0	0	0	0	0	0	0	0	0	0	0	0	0	0	0	0	0
1680	390890	Polyamides nes, in primary forms	1	0	0	0	0	0	0	0	0	1	0	0	0	0	0	0	0	0	0	0	0	0	0	0	0	0	0
1681	390910	Urea resins; thiourea resins	1	0	0	0	0	0	0	0	0	1	0	0	0	0	0	0	0	0	0	0	0	0	0	0	0	0	0
1682	390920	Melamine resins	1	0	0	0	0	0	0	0	0	1	0	0	0	0	0	0	0	0	0	0	0	0	0	0	0	0	0
1683	390930	Amino0resins nes	1	0	0	0	0	0	0	0	0	1	0	0	0	0	0	0	0	0	0	0	0	0	0	0	0	0	0
1684	390940	Phenolic resins	1	0	0	0	0	0	0	0	0	1	0	0	0	0	0	0	0	0	0	0	0	0	0	0	0	0	0
1685	390950	Polyurethanes in primary forms	1	0	0	0	0	0	0	0	0	1	0	0	0	0	0	0	0	0	0	0	0	0	0	0	0	0	0
1686	391000	Silicones in primary forms	1	0	0	0	0	0	0	0	0	1	0	0	0	0	0	0	0	0	0	0	0	0	0	0	0	0	0
1687	391110	Petroleum resins, coumarone, indene/coumarone0indene resins & polyter	1	0	0	0	0	0	0	0	0	1	0	0	0	0	0	0	0	0	0	0	0	0	0	0	0	0	0
1688	391190	Polysulphides, polysulphones & other products of Note 3 Chap 39, nes	1	0	0	0	0	0	0	0	0	1	0	0	0	0	0	0	0	0	0	0	0	0	0	0	0	0	0
1689	391211	Cellulose acetates, non0plasticised	1	0	0	0	0	0	0	0	0	1	0	0	0	0	0	0	0	0	0	0	0	0	0	0	0	0	0
1690	391212	Cellulose acetates, plasticised	1	0	0	0	0	0	0	0	0	1	0	0	0	0	0	0	0	0	0	0	0	0	0	0	0	0	0
1691	391220	Cellulose nitrates (incl collodions)	1	0	0	0	0	0	0	0	0	1	0	0	0	0	0	0	0	0	0	0	0	0	0	0	0	0	0
1692	391231	Carboxymethylcellulose and its salts	1	0	0	0	0	0	0	0	0	1	0	0	0	0	0	0	0	0	0	0	0	0	0	0	0	0	0
1693	391239	Cellulose ethers nes, in primary forms	1	0	0	0	0	0	0	0	0	1	0	0	0	0	0	0	0	0	0	0	0	0	0	0	0	0	0
1694	391290	Cellulose derivatives nes, in primary forms	1	0	0	0	0	0	0	0	0	1	0	0	0	0	0	0	0	0	0	0	0	0	0	0	0	0	0
1695	391310	Alginic acid, its salts and esters	1	0	0	0	0	0	0	0	0	1	0	0	0	0	0	0	0	0	0	0	0	0	0	0	0	0	0
1696	391390	Natural polymers, modified natural polymers nes, in primary forms	1	0	0	0	0	0	0	0	0	1	0	0	0	0	0	0	0	0	0	0	0	0	0	0	0	0	0
1697	391400	Ion0exchangers basd on polymers of Nos 39.01 to 39.13 in primary form	1	0	0	0	0	0	0	0	0	1	0	0	0	0	0	0	0	0	0	0	0	0	0	0	0	0	0
1698	391510	Polyethylene waste and scrap	1	0	0	0	0	0	0	0	0	1	0	0	0	0	0	0	0	0	0	0	0	0	0	0	0	0	0
1699	391520	Polystyrene waste and scrap	1	0	0	0	0	0	0	0	0	1	0	0	0	0	0	0	0	0	0	0	0	0	0	0	0	0	0
1700	391530	Polyvinyl chloride waste and scrap	1	0	0	0	0	0	0	0	0	1	0	0	0	0	0	0	0	0	0	0	0	0	0	0	0	0	0
1701	391590	Plastics waste and scrap nes	1	0	0	0	0	0	0	0	0	1	0	0	0	0	0	0	0	0	0	0	0	0	0	0	0	0	0
1702	391610	Monofilaments >1 mm, profile shapes etc of polymers of ethylene	1	0	0	0	0	0	0	0	0	1	0	0	0	0	0	0	0	0	0	0	0	0	0	0	0	0	0
1703	391620	Monofilaments >1 mm, profile shapes etc of polymers of vinyl chloride	1	0	0	0	0	0	0	0	0	1	0	0	0	0	0	0	0	0	0	0	0	0	0	0	0	0	0
1704	391690	Monofilaments >1 mm, profile shapes etc of plastics nes	1	0	0	0	0	0	0	0	0	1	0	0	0	0	0	0	0	0	0	0	0	0	0	0	0	0	0
1705	391710	Sausage casings of hardened protein or of cellulosic materials	1	0	0	0	0	0	0	0	0	1	0	0	0	0	0	0	0	0	0	0	0	0	0	0	0	0	0
1706	391721	Tubes, pipes and hoses, rigid; of polyethylene	1	0	0	0	0	0	0	0	0	1	0	0	0	0	0	0	0	0	0	0	0	0	0	0	0	0	0
1707	391722	Tubes, pipes and hoses, rigid; of polypropylene	1	0	0	0	0	0	0	0	0	1	0	0	0	0	0	0	0	0	0	0	0	0	0	0	0	0	0
1708	391723	Tubes, pipes and hoses, rigid; of polyvinyl chloride	1	0	0	0	0	0	0	0	0	1	0	0	0	0	0	0	0	0	0	0	0	0	0	0	0	0	0
1709	391729	Tubes, pipes and hoses, rigid; of plastics nes	1	0	0	0	0	0	0	0	0	1	0	0	0	0	0	0	0	0	0	0	0	0	0	0	0	0	0
1710	391731	Tubes, pipes & hoses, flexible, plastic, minimum burst pressure of 27	1	0	0	0	0	0	0	0	0	1	0	0	0	0	0	0	0	0	0	0	0	0	0	0	0	0	0
1711	391732	Tubes, pipes and hoses nes, plastic, not reinforced etc, without fitt	1	0	0	0	0	0	0	0	0	1	0	0	0	0	0	0	0	0	0	0	0	0	0	0	0	0	0
1712	391733	Tubes, pipes and hoses nes, plastic, not reinforced etc, with fitting	1	0	0	0	0	0	0	0	0	1	0	0	0	0	0	0	0	0	0	0	0	0	0	0	0	0	0
1713	391739	Tubes, pipes and hoses nes, plastic	1	0	0	0	0	0	0	0	0	1	0	0	0	0	0	0	0	0	0	0	0	0	0	0	0	0	0
1714	391740	Fittings, plastic	1	0	0	0	0	0	0	0	0	1	0	0	0	0	0	0	0	0	0	0	0	0	0	0	0	0	0
1715	391810	Floor, wall and ceiling coverings etc, of polymers of vinyl chloride	1	0	0	0	0	0	0	0	0	1	0	0	0	0	0	0	0	0	0	0	0	0	0	0	0	0	0
1716	391890	Floor, wall and ceiling coverings etc, of plastics nes	1	0	0	0	0	0	0	0	0	1	0	0	0	0	0	0	0	0	0	0	0	0	0	0	0	0	0
1717	391910	Self0adhesive plates, sheets, film etc, of plastic in rolls <20 cm wi	1	0	0	0	0	0	0	0	0	1	0	0	0	0	0	0	0	0	0	0	0	0	0	0	0	0	0
1718	391990	Self0adhesive plates, sheets, film etc, of plastic nes	1	0	0	0	0	0	0	0	0	1	0	0	0	0	0	0	0	0	0	0	0	0	0	0	0	0	0
1719	392010	Film and sheet etc, non0cellular etc, of polymers ofethylene	1	0	0	0	0	0	0	0	0	1	0	0	0	0	0	0	0	0	0	0	0	0	0	0	0	0	0
1720	392020	Film and sheet etc, non0cellular etc, of polymers of propylene	1	0	0	0	0	0	0	0	0	1	0	0	0	0	0	0	0	0	0	0	0	0	0	0	0	0	0
1721	392030	Film and sheet etc, non0cellular etc, of polymers of styrene	1	0	0	0	0	0	0	0	0	1	0	0	0	0	0	0	0	0	0	0	0	0	0	0	0	0	0
1722	392041	Film & sheet etc, non0cellular etc, of polymers of vinyl chloride, ri	1	0	0	0	0	0	0	0	0	1	0	0	0	0	0	0	0	0	0	0	0	0	0	0	0	0	0
1723	392042	Film & sheet etc, non0cellular etc, of polymers of vinyl chloride, fl	1	0	0	0	0	0	0	0	0	1	0	0	0	0	0	0	0	0	0	0	0	0	0	0	0	0	0
1724	392051	Film and sheet etc, non0cellular etc, of polymethyl methacrylate	1	0	0	0	0	0	0	0	0	1	0	0	0	0	0	0	0	0	0	0	0	0	0	0	0	0	0
1725	392059	Film and sheet etc, non0cellular etc, of acrylic polymers nes	1	0	0	0	0	0	0	0	0	1	0	0	0	0	0	0	0	0	0	0	0	0	0	0	0	0	0
1726	392061	Film and sheet etc, non0cellular etc, of polycarbonates	1	0	0	0	0	0	0	0	0	1	0	0	0	0	0	0	0	0	0	0	0	0	0	0	0	0	0
1727	392062	Film and sheet etc, non0cellular etc, of polyethylene terephthalates	1	0	0	0	0	0	0	0	0	1	0	0	0	0	0	0	0	0	0	0	0	0	0	0	0	0	0
1728	392063	Film and sheet etc, non0cellular etc, of unsaturated polyesters	1	0	0	0	0	0	0	0	0	1	0	0	0	0	0	0	0	0	0	0	0	0	0	0	0	0	0
1729	392069	Film and sheet etc, non0cellular etc, of polyesters nes	1	0	0	0	0	0	0	0	0	1	0	0	0	0	0	0	0	0	0	0	0	0	0	0	0	0	0
1730	392071	Film and sheet etc, non0cellular etc, of regenerated cellulose	1	0	0	0	0	0	0	0	0	1	0	0	0	0	0	0	0	0	0	0	0	0	0	0	0	0	0
1731	392072	Film and sheet etc, non0cellular etc, of vulcanised rubber	1	0	0	0	0	0	0	0	0	1	0	0	0	0	0	0	0	0	0	0	0	0	0	0	0	0	0
1732	392073	Film and sheet etc, non0cellular etc, of cellulose acetate	1	0	0	0	0	0	0	0	0	1	0	0	0	0	0	0	0	0	0	0	0	0	0	0	0	0	0
1733	392079	Film and sheet etc, non0cellular etc, of cellulose derivatives nes	1	0	0	0	0	0	0	0	0	1	0	0	0	0	0	0	0	0	0	0	0	0	0	0	0	0	0
1734	392091	Film and sheet etc, non0cellular etc, of polyvinyl butyral	1	0	0	0	0	0	0	0	0	1	0	0	0	0	0	0	0	0	0	0	0	0	0	0	0	0	0
1735	392092	Film and sheet etc, non0cellular etc, of polyamides	1	0	0	0	0	0	0	0	0	1	0	0	0	0	0	0	0	0	0	0	0	0	0	0	0	0	0
1736	392093	Film and sheet etc, non0cellular etc, of amino0resins	1	0	0	0	0	0	0	0	0	1	0	0	0	0	0	0	0	0	0	0	0	0	0	0	0	0	0
1737	392094	Film and sheet etc, non0cellular etc, of phenolic resins	1	0	0	0	0	0	0	0	0	1	0	0	0	0	0	0	0	0	0	0	0	0	0	0	0	0	0
1738	392099	Film and sheet etc, non0cellular etc, of plastics nes	1	0	0	0	0	0	0	0	0	1	0	0	0	0	0	0	0	0	0	0	0	0	0	0	0	0	0
1739	392111	Film and sheet etc, cellular of polymers of styrene	1	0	0	0	0	0	0	0	0	1	0	0	0	0	0	0	0	0	0	0	0	0	0	0	0	0	0
1740	392112	Film and sheet etc, cellular of polymers of vinyl chloride	1	0	0	0	0	0	0	0	0	1	0	0	0	0	0	0	0	0	0	0	0	0	0	0	0	0	0
1741	392113	Film and sheet etc, cellular of polyurethane	1	0	0	0	0	0	0	0	0	1	0	0	0	0	0	0	0	0	0	0	0	0	0	0	0	0	0
1742	392114	Film and sheet etc, cellular of regenerated cellulose	1	0	0	0	0	0	0	0	0	1	0	0	0	0	0	0	0	0	0	0	0	0	0	0	0	0	0
1743	392119	Film and sheet etc, cellular of plastics nes	1	0	0	0	0	0	0	0	0	1	0	0	0	0	0	0	0	0	0	0	0	0	0	0	0	0	0
1744	392190	Film and sheet etc, nes of plastics	1	0	0	0	0	0	0	0	0	1	0	0	0	0	0	0	0	0	0	0	0	0	0	0	0	0	0
1745	392210	Baths, shower0baths and wash basins, of plastics	1	0	0	0	0	0	0	0	0	1	0	0	0	0	0	0	0	0	0	0	0	0	0	0	0	0	0
1746	392220	Lavatory seats and covers of plastics	1	0	0	0	0	0	0	0	0	1	0	0	0	0	0	0	0	0	0	0	0	0	0	0	0	0	0
1747	392290	Bidets, lavatory pans, flushing cisterns & similar plastic sanitary w	1	0	0	0	0	0	0	0	0	1	0	0	0	0	0	0	0	0	0	0	0	0	0	0	0	0	0
1748	392310	Boxes, cases, crates & similar articles of plastic	1	0	0	0	0	0	0	0	0	1	0	0	0	0	0	0	0	0	0	0	0	0	0	0	0	0	0
1749	392321	Sacks and bags (including cones) of polymers of ethylene	1	0	0	0	0	0	0	0	0	1	0	0	0	0	0	0	0	0	0	0	0	0	0	0	0	0	0
1750	392329	Sacks and bags (including cones) of plastics nes	1	0	0	0	0	0	0	0	0	1	0	0	0	0	0	0	0	0	0	0	0	0	0	0	0	0	0
1751	392330	Carboys, bottles, flasks and similar articles of plastics	1	0	0	0	0	0	0	0	0	1	0	0	0	0	0	0	0	0	0	0	0	0	0	0	0	0	0
1752	392340	Spools, cops, bobbins and similar supports, of plastics	1	0	0	0	0	0	0	0	0	1	0	0	0	0	0	0	0	0	0	0	0	0	0	0	0	0	0
1753	392350	Stoppers, lids, caps and other closures of plastics	1	0	0	0	0	0	0	0	0	1	0	0	0	0	0	0	0	0	0	0	0	0	0	0	0	0	0
1754	392390	Articles for the conveyance or packing of goods nes, of plastics	1	0	0	0	0	0	0	0	0	1	0	0	0	0	0	0	0	0	0	0	0	0	0	0	0	0	0
1755	392410	Tableware and kitchenware of plastics	1	0	0	0	0	0	0	0	0	1	0	0	0	0	0	0	0	0	0	0	0	0	0	0	0	0	0
1756	392490	Household and toilet articles nes, of plastics	1	0	0	0	0	0	0	0	0	1	0	0	0	0	0	0	0	0	0	0	0	0	0	0	0	0	0
1757	392510	Reservoirs, tanks, vats etc of a capacity exceeding 300 l, of plastic	1	0	0	0	0	0	0	0	0	1	0	0	0	0	0	0	0	0	0	0	0	0	0	0	0	0	0
1758	392520	Doors, windows and their frames and thresholds for doors, of plastics	1	0	0	0	0	0	0	0	0	1	0	0	0	0	0	0	0	0	0	0	0	0	0	0	0	0	0
1759	392530	Shutters, blinds (incl Venetian) & similar articles & parts of plasti	1	0	0	0	0	0	0	0	0	1	0	0	0	0	0	0	0	0	0	0	0	0	0	0	0	0	0
1760	392590	Builders' ware nes, of plastics	1	0	0	0	0	0	0	0	0	1	0	0	0	0	0	0	0	0	0	0	0	0	0	0	0	0	0
1761	392610	office or school supplies, of plastics	1	0	0	0	0	0	0	0	0	1	0	0	0	0	0	0	0	0	0	0	0	0	0	0	0	0	0
1762	392620	Apparel and clothing accessories (incl gloves) of plastic	1	0	0	0	0	0	0	0	0	1	0	0	0	0	0	0	0	0	0	0	0	0	0	0	0	0	0
1763	392630	Fittings for furniture, coachwork or the like, of plastics	1	0	0	0	0	0	0	0	0	1	0	0	0	0	0	0	0	0	0	0	0	0	0	0	0	0	0
1764	392640	Statuettes and other ornamental articles, of plastics	1	0	0	0	0	0	0	0	0	1	0	0	0	0	0	0	0	0	0	0	0	0	0	0	0	0	0
1765	392690	Articles of plastics or of other materials of Nos 39.01 to 39.14 nes	1	0	0	0	0	0	0	0	0	1	0	0	0	0	0	0	0	0	0	0	0	0	0	0	0	0	0
1766	400110	Natural rubber latex, whether or not prevulcanised	1	0	0	0	0	0	0	0	0	1	0	0	0	0	0	0	0	0	0	0	0	0	0	0	0	0	0
1767	400121	Natural rubber in smoked sheets	1	0	0	0	0	0	0	0	0	1	0	0	0	0	0	0	0	0	0	0	0	0	0	0	0	0	0
1768	400122	Technically specified natural rubber (TSNR)	1	0	0	0	0	0	0	0	0	1	0	0	0	0	0	0	0	0	0	0	0	0	0	0	0	0	0
1769	400129	Natural rubber in other forms nes	1	0	0	0	0	0	0	0	0	1	0	0	0	0	0	0	0	0	0	0	0	0	0	0	0	0	0
1770	400130	Balata, gutta0percha, guayule, chicle and similar gums	1	0	0	0	0	0	0	0	0	1	0	0	0	0	0	0	0	0	0	0	0	0	0	0	0	0	0
1771	400211	Styren0butadien rubber(SBR)/carboxyltd styren0butadien rbr(XSBR) late	1	0	0	0	0	0	0	0	0	1	0	0	0	0	0	0	0	0	0	0	0	0	0	0	0	0	0
1772	400219	Styren0butadien rubber(SBR)/carboxyltd styren0butadien rubbr(XSBR) ne	1	0	0	0	0	0	0	0	0	1	0	0	0	0	0	0	0	0	0	0	0	0	0	0	0	0	0
1773	400220	Butadiene rubber (BR)	1	0	0	0	0	0	0	0	0	1	0	0	0	0	0	0	0	0	0	0	0	0	0	0	0	0	0
1774	400231	Isobutene0isoprene (butyl) rubber (IIR)	1	0	0	0	0	0	0	0	0	1	0	0	0	0	0	0	0	0	0	0	0	0	0	0	0	0	0
1775	400239	Halo0isobutene0isoprene rubber (CIIR or BIIR)	1	0	0	0	0	0	0	0	0	1	0	0	0	0	0	0	0	0	0	0	0	0	0	0	0	0	0
1776	400241	Chloroprene (chlorobutadiene) rubber (CR), latex	1	0	0	0	0	0	0	0	0	1	0	0	0	0	0	0	0	0	0	0	0	0	0	0	0	0	0
1777	400249	Chloroprene (chlorobutadiene) rubber (CR) nes	1	0	0	0	0	0	0	0	0	1	0	0	0	0	0	0	0	0	0	0	0	0	0	0	0	0	0
1778	400251	Acrylonitrile0butadiene rubber (NBR), latex	1	0	0	0	0	0	0	0	0	1	0	0	0	0	0	0	0	0	0	0	0	0	0	0	0	0	0
1779	400259	Acrylonitrile0butadiene rubber (NBR) nes	1	0	0	0	0	0	0	0	0	1	0	0	0	0	0	0	0	0	0	0	0	0	0	0	0	0	0
1780	400260	Isoprene rubber (IR)	1	0	0	0	0	0	0	0	0	1	0	0	0	0	0	0	0	0	0	0	0	0	0	0	0	0	0
1781	400270	Ethylene0propylene0non0conjugated diene rubber (EPDM)	1	0	0	0	0	0	0	0	0	1	0	0	0	0	0	0	0	0	0	0	0	0	0	0	0	0	0
1782	400280	Mixtures of any product of headg No 40.01 w any product of this headg	1	0	0	0	0	0	0	0	0	1	0	0	0	0	0	0	0	0	0	0	0	0	0	0	0	0	0
1783	400291	Synthetic rubber and factice derived from oils, etc, latex	1	0	0	0	0	0	0	0	0	1	0	0	0	0	0	0	0	0	0	0	0	0	0	0	0	0	0
1784	400299	Synthetic rubber and factice derived from oils, etc, nes	1	0	0	0	0	0	0	0	0	1	0	0	0	0	0	0	0	0	0	0	0	0	0	0	0	0	0
1785	400300	Reclaimed rubber in primary forms or in plates, sheets or strip	1	0	0	0	0	0	0	0	0	1	0	0	0	0	0	0	0	0	0	0	0	0	0	0	0	0	0
1786	400400	Waste, paring & scrap (exc hard rubber) & powder/granules obtaind the	1	0	0	0	0	0	0	0	0	1	0	0	0	0	0	0	0	0	0	0	0	0	0	0	0	0	0
1787	400510	Rubber compounded with carbon black or silica (unvulcanised)	1	0	0	0	0	0	0	0	0	1	0	0	0	0	0	0	0	0	0	0	0	0	0	0	0	0	0
1788	400520	Rubber solutions; dispersions oth than those of No 400510 (unvul)	1	0	0	0	0	0	0	0	0	1	0	0	0	0	0	0	0	0	0	0	0	0	0	0	0	0	0
1789	400591	Compounded rubber in plates, sheets and strip (unvulcanised)	1	0	0	0	0	0	0	0	0	1	0	0	0	0	0	0	0	0	0	0	0	0	0	0	0	0	0
1790	400599	Compounded rubber, unvulcanised in primary forms nes	1	0	0	0	0	0	0	0	0	1	0	0	0	0	0	0	0	0	0	0	0	0	0	0	0	0	0
1791	400610	Camel0back strips for retreading rubber tires	1	0	0	0	0	0	0	0	0	1	0	0	0	0	0	0	0	0	0	0	0	0	0	0	0	0	0
1792	400690	Rubber unvulcanised forms nes, rods, tubes, profile shapes, discs & r	1	0	0	0	0	0	0	0	0	1	0	0	0	0	0	0	0	0	0	0	0	0	0	0	0	0	0
1793	400700	Vulcanised rubber thread and cord	1	0	0	0	0	0	0	0	0	1	0	0	0	0	0	0	0	0	0	0	0	0	0	0	0	0	0
1794	400811	Plates, sheets and strip of cellular rubber (vulcanised)	1	0	0	0	0	0	0	0	0	1	0	0	0	0	0	0	0	0	0	0	0	0	0	0	0	0	0
1795	400819	Rods and profile shapes of cellular rubber (vulcanised)	1	0	0	0	0	0	0	0	0	1	0	0	0	0	0	0	0	0	0	0	0	0	0	0	0	0	0
1796	400821	Plates, sheets & strip of non cellular rubber, oth than hard rubber (	1	0	0	0	0	0	0	0	0	1	0	0	0	0	0	0	0	0	0	0	0	0	0	0	0	0	0
1797	400829	Rods and profile shapes of non cellular rubber (vulcanised)	1	0	0	0	0	0	0	0	0	1	0	0	0	0	0	0	0	0	0	0	0	0	0	0	0	0	0
1798	400910	Tubes, pipes & hoses vulcanisd rubber not reinforcd etc, without fitt	1	0	0	0	0	0	0	0	0	1	0	0	0	0	0	0	0	0	0	0	0	0	0	0	0	0	0
1799	400920	Tubes, pipes & hoses vulcanisd rubber reinforcd w metal, without fitt	1	0	0	0	0	0	0	0	0	1	0	0	0	0	0	0	0	0	0	0	0	0	0	0	0	0	0
1800	400930	Tubes, pipes & hoses vulc/rubber reinforcd w tex mat without fittings	1	0	0	0	0	0	0	0	0	1	0	0	0	0	0	0	0	0	0	0	0	0	0	0	0	0	0
1801	400940	Tubes, pipes & hoses vulcanised rubber reinforced nes, without fittin	1	0	0	0	0	0	0	0	0	1	0	0	0	0	0	0	0	0	0	0	0	0	0	0	0	0	0
1802	400950	Tubes, pipes & hoses vulcanised rubber reinforced or not, with fittin	1	0	0	0	0	0	0	0	0	1	0	0	0	0	0	0	0	0	0	0	0	0	0	0	0	0	0
1803	401011	Conveyor Belts or Belting, of Vulcanized Rubber, Reinforced With Metal	1	0	0	0	0	0	0	0	0	1	0	0	0	0	0	0	0	0	0	0	0	0	0	0	0	0	0
1804	401012	Conveyor Belts or Belting, of Vulcanized Rubber, Reinforced With Textile Mater.	1	0	0	0	0	0	0	0	0	1	0	0	0	0	0	0	0	0	0	0	0	0	0	0	0	0	0
1805	401013	Conveyor Belts or Belting, of Vulcanized Rubber, Reinforced With Plastics	1	0	0	0	0	0	0	0	0	1	0	0	0	0	0	0	0	0	0	0	0	0	0	0	0	0	0
1806	401019	Conveyor Belts or Belting, of Vulcanized Rubber (others)	1	0	0	0	0	0	0	0	0	1	0	0	0	0	0	0	0	0	0	0	0	0	0	0	0	0	0
1807	401021	Endless Transmission Belts of Trapezoidal Cross0Section V0Belts,>60 Cm :<=180 Cm	1	0	0	0	0	0	0	0	0	1	0	0	0	0	0	0	0	0	0	0	0	0	0	0	0	0	0
1808	401022	Endless Transmission Belts of Trapezoidal Cross0Section V0Belts , >180 Cm <=240 Cm	1	0	0	0	0	0	0	0	0	1	0	0	0	0	0	0	0	0	0	0	0	0	0	0	0	0	0
1809	401023	Endless Synchronous Belts, of Vulcanized Rubber, >60 Cm But <=150 Cm	1	0	0	0	0	0	0	0	0	1	0	0	0	0	0	0	0	0	0	0	0	0	0	0	0	0	0
1810	401024	Endless Synchronous Belts, of Vulcanized Rubber, o >150 : But <=198Cm	1	0	0	0	0	0	0	0	0	1	0	0	0	0	0	0	0	0	0	0	0	0	0	0	0	0	0
1811	401029	Transmission Belts or Belting, of Vulcanized Rubber (other)	1	0	0	0	0	0	0	0	0	1	0	0	0	0	0	0	0	0	0	0	0	0	0	0	0	0	0
1812	401110	Pneumatic tire new of rubber f motor car incl station wagons & racg c	1	0	0	0	0	0	0	0	0	1	0	0	0	0	0	0	0	0	0	0	0	0	0	0	0	0	0
1813	401120	Pneumatic tires new of rubber for buses or lorries	1	0	0	0	0	0	0	0	0	1	0	0	0	0	0	0	0	0	0	0	0	0	0	0	0	0	0
1814	401130	Pneumatic tires new of rubber for aircraft	1	0	0	0	0	0	0	0	0	1	0	0	0	0	0	0	0	0	0	0	0	0	0	0	0	0	0
1815	401140	Pneumatic tires new of rubber for motorcycles	1	0	0	0	0	0	0	0	0	1	0	0	0	0	0	0	0	0	0	0	0	0	0	0	0	0	0
1816	401150	Pneumatic tires new of rubber for bicycles	1	0	0	0	0	0	0	0	0	1	0	0	0	0	0	0	0	0	0	0	0	0	0	0	0	0	0
1817	401191	Pneumatic tires new of rubber nes, having a 'herring0bone' or sim tre	1	0	0	0	0	0	0	0	0	1	0	0	0	0	0	0	0	0	0	0	0	0	0	0	0	0	0
1818	401199	Pneumatic tires new of rubber nes	1	0	0	0	0	0	0	0	0	1	0	0	0	0	0	0	0	0	0	0	0	0	0	0	0	0	0
1819	401210	Retreaded tires	1	0	0	0	0	0	0	0	0	1	0	0	0	0	0	0	0	0	0	0	0	0	0	0	0	0	0
1820	401220	Pneumatic tires used	1	0	0	0	0	0	0	0	0	1	0	0	0	0	0	0	0	0	0	0	0	0	0	0	0	0	0
1821	401290	Solid o cushiond tires, interchangeable tire treads & tire flaps of r	1	0	0	0	0	0	0	0	0	1	0	0	0	0	0	0	0	0	0	0	0	0	0	0	0	0	0
1822	401310	Inner tubes of rubber for motor cars etc buses or lorries	1	0	0	0	0	0	0	0	0	1	0	0	0	0	0	0	0	0	0	0	0	0	0	0	0	0	0
1823	401320	Inner tubes of rubber for bicycles	1	0	0	0	0	0	0	0	0	1	0	0	0	0	0	0	0	0	0	0	0	0	0	0	0	0	0
1824	401390	Inner tubes of rubber nes	1	0	0	0	0	0	0	0	0	1	0	0	0	0	0	0	0	0	0	0	0	0	0	0	0	0	0
1825	401410	Hygienic o pharmaceutical articles of rubber etc sheath contraceptive	1	0	0	0	0	0	0	0	0	1	0	0	0	0	0	0	0	0	0	0	0	0	0	0	0	0	0
1826	401490	Hygienic or pharmaceutical articles of rubber etc nes	1	0	0	0	0	0	0	0	0	1	0	0	0	0	0	0	0	0	0	0	0	0	0	0	0	0	0
1827	401511	Gloves surgical of rubber	1	0	0	0	0	0	0	0	0	1	0	0	0	0	0	0	0	0	0	0	0	0	0	0	0	0	0
1828	401519	Gloves nes of rubber	1	0	0	0	0	0	0	0	0	1	0	0	0	0	0	0	0	0	0	0	0	0	0	0	0	0	0
1829	401590	Articles of apparel & clothing accessories nes, of vulcanised rubber	1	0	0	0	0	0	0	0	0	1	0	0	0	0	0	0	0	0	0	0	0	0	0	0	0	0	0
1830	401610	Articles of cellular rubber	1	0	0	0	0	0	0	0	0	1	0	0	0	0	0	0	0	0	0	0	0	0	0	0	0	0	0
1831	401691	Floor coverings and mats of rubber exc cellular and hard rubber	1	0	0	0	0	0	0	0	0	1	0	0	0	0	0	0	0	0	0	0	0	0	0	0	0	0	0
1832	401692	Erasers (vulcanised rubber)	1	0	0	0	0	0	0	0	0	1	0	0	0	0	0	0	0	0	0	0	0	0	0	0	0	0	0
1833	401693	Gaskets, washers and other seals of vulcanised rubber	1	0	0	0	0	0	0	0	0	1	0	0	0	0	0	0	0	0	0	0	0	0	0	0	0	0	0
1834	401694	Boat and dock fenders, whether or not inflatable, of vulcanised rubbe	1	0	0	0	0	0	0	0	0	1	0	0	0	0	0	0	0	0	0	0	0	0	0	0	0	0	0
1835	401695	Rubber articles inflatable nes, vulcanised rubber	1	0	0	0	0	0	0	0	0	1	0	0	0	0	0	0	0	0	0	0	0	0	0	0	0	0	0
1836	401699	Articles of vulcanised rubber nes, other than hard rubber	1	0	0	0	0	0	0	0	0	1	0	0	0	0	0	0	0	0	0	0	0	0	0	0	0	0	0
1837	401700	Hard rubber in all forms, incl waste & scrap; articles of hard rubber	1	0	0	0	0	0	0	0	0	1	0	0	0	0	0	0	0	0	0	0	0	0	0	0	0	0	0
1838	410110	Bovine skins, whole, raw	1	0	0	0	0	0	0	0	0	0	1	0	0	0	0	0	0	0	0	0	0	0	0	0	0	0	0
1839	410121	Bovine hides, whole, fresh or wet0salted	1	0	0	0	0	0	0	0	0	0	1	0	0	0	0	0	0	0	0	0	0	0	0	0	0	0	0
1840	410122	Butts and bends, bovine, fresh or wet0salted	1	0	0	0	0	0	0	0	0	0	1	0	0	0	0	0	0	0	0	0	0	0	0	0	0	0	0
1841	410129	Hide sections, bovine, nes, fresh or wet0salted	1	0	0	0	0	0	0	0	0	0	1	0	0	0	0	0	0	0	0	0	0	0	0	0	0	0	0
1842	410130	Bovine hides, raw, nes	1	0	0	0	0	0	0	0	0	0	1	0	0	0	0	0	0	0	0	0	0	0	0	0	0	0	0
1843	410140	Equine hides and skins, raw	1	0	0	0	0	0	0	0	0	0	1	0	0	0	0	0	0	0	0	0	0	0	0	0	0	0	0
1844	410210	Sheep or lamb skins, raw, with wool on, nes	1	0	0	0	0	0	0	0	0	0	1	0	0	0	0	0	0	0	0	0	0	0	0	0	0	0	0
1845	410221	Sheep or lamb skins, pickled, without wool on	1	0	0	0	0	0	0	0	0	0	1	0	0	0	0	0	0	0	0	0	0	0	0	0	0	0	0
1846	410229	Sheep or lamb skins, raw, o/t pickled, without wool on	1	0	0	0	0	0	0	0	0	0	1	0	0	0	0	0	0	0	0	0	0	0	0	0	0	0	0
1847	410310	Goat or kid hides and skins, raw, nes	1	0	0	0	0	0	0	0	0	0	1	0	0	0	0	0	0	0	0	0	0	0	0	0	0	0	0
1848	410320	Reptile skins, raw	1	0	0	0	0	0	0	0	0	0	1	0	0	0	0	0	0	0	0	0	0	0	0	0	0	0	0
1849	410390	Raw hides and skins of animals, nes	1	0	0	0	0	0	0	0	0	0	1	0	0	0	0	0	0	0	0	0	0	0	0	0	0	0	0
1850	410410	Bovine skin leather, whole	1	0	0	0	0	0	0	0	0	0	1	0	0	0	0	0	0	0	0	0	0	0	0	0	0	0	0
1851	410421	Bovine leather, vegetable pre0tanned, nes	1	0	0	0	0	0	0	0	0	0	1	0	0	0	0	0	0	0	0	0	0	0	0	0	0	0	0
1852	410422	Bovine leather, otherwise pre0tanned, nes	1	0	0	0	0	0	0	0	0	0	1	0	0	0	0	0	0	0	0	0	0	0	0	0	0	0	0
1853	410429	Bovine and equine leather, tanned or retanned, nes	1	0	0	0	0	0	0	0	0	0	1	0	0	0	0	0	0	0	0	0	0	0	0	0	0	0	0
1854	410431	Bovine and equine leather, full/split grains, nes	1	0	0	0	0	0	0	0	0	0	1	0	0	0	0	0	0	0	0	0	0	0	0	0	0	0	0
1855	410439	Bovine and equine leather, nes	1	0	0	0	0	0	0	0	0	0	1	0	0	0	0	0	0	0	0	0	0	0	0	0	0	0	0
1856	410511	Sheep or lamb skin leather, vegetable pre0tanned	1	0	0	0	0	0	0	0	0	0	1	0	0	0	0	0	0	0	0	0	0	0	0	0	0	0	0
1857	410512	Sheep or lamb skin leather, otherwise pre0tanned	1	0	0	0	0	0	0	0	0	0	1	0	0	0	0	0	0	0	0	0	0	0	0	0	0	0	0
1858	410519	Sheep or lamb skin leather, tanned or retanned, nes	1	0	0	0	0	0	0	0	0	0	1	0	0	0	0	0	0	0	0	0	0	0	0	0	0	0	0
1859	410520	Sheep or lamb skin leather, nes	1	0	0	0	0	0	0	0	0	0	1	0	0	0	0	0	0	0	0	0	0	0	0	0	0	0	0
1860	410611	Goat or kid skin leather, vegetable pre0tanned	1	0	0	0	0	0	0	0	0	0	1	0	0	0	0	0	0	0	0	0	0	0	0	0	0	0	0
1861	410612	Goat or kid skin leather, otherwise pre0tanned	1	0	0	0	0	0	0	0	0	0	1	0	0	0	0	0	0	0	0	0	0	0	0	0	0	0	0
1862	410619	Goat or kid skin leather, tanned or retanned, nes	1	0	0	0	0	0	0	0	0	0	1	0	0	0	0	0	0	0	0	0	0	0	0	0	0	0	0
1863	410620	Goat or kid skin leather, nes	1	0	0	0	0	0	0	0	0	0	1	0	0	0	0	0	0	0	0	0	0	0	0	0	0	0	0
1864	410710	Swine leather, nes	1	0	0	0	0	0	0	0	0	0	1	0	0	0	0	0	0	0	0	0	0	0	0	0	0	0	0
1865	410721	Reptile leather, vegetable pre0tanned, nes	1	0	0	0	0	0	0	0	0	0	1	0	0	0	0	0	0	0	0	0	0	0	0	0	0	0	0
1866	410729	Reptile leather, nes	1	0	0	0	0	0	0	0	0	0	1	0	0	0	0	0	0	0	0	0	0	0	0	0	0	0	0
1867	410790	Leather, nes	1	0	0	0	0	0	0	0	0	0	1	0	0	0	0	0	0	0	0	0	0	0	0	0	0	0	0
1868	410800	Chamois (including combination chamois) leather	1	0	0	0	0	0	0	0	0	0	1	0	0	0	0	0	0	0	0	0	0	0	0	0	0	0	0
1869	410900	Patent leather and patent laminated leather; metallised leather	1	0	0	0	0	0	0	0	0	0	1	0	0	0	0	0	0	0	0	0	0	0	0	0	0	0	0
1870	411000	Parings and other waste of leather; leather dust, powder and flour	1	0	0	0	0	0	0	0	0	0	1	0	0	0	0	0	0	0	0	0	0	0	0	0	0	0	0
1871	411100	Composition leather, in slabs, sheets or strip	1	0	0	0	0	0	0	0	0	0	1	0	0	0	0	0	0	0	0	0	0	0	0	0	0	0	0
1872	420100	Saddlery and harness for any animal, of any material	1	0	0	0	0	0	0	0	0	0	1	0	0	0	0	0	0	0	0	0	0	0	0	0	0	0	0
1873	420211	Trunks, suit0cases & similar containers with outer surface of leather	1	0	0	0	0	0	0	0	0	0	1	0	0	0	0	0	0	0	0	0	0	0	0	0	0	0	0
1874	420212	Trunks, suit0cases & sim container w/outer surface of plastics/textil	1	0	0	0	0	0	0	0	0	0	1	0	0	0	0	0	0	0	0	0	0	0	0	0	0	0	0
1875	420219	Trunks, suit0cases and similar containers, nes	1	0	0	0	0	0	0	0	0	0	1	0	0	0	0	0	0	0	0	0	0	0	0	0	0	0	0
1876	420221	Handbags with outer surface of leather	1	0	0	0	0	0	0	0	0	0	1	0	0	0	0	0	0	0	0	0	0	0	0	0	0	0	0
1877	420222	Handbags w outer surface of sheetg of plastics o of textile materials	1	0	0	0	0	0	0	0	0	0	1	0	0	0	0	0	0	0	0	0	0	0	0	0	0	0	0
1878	420229	Handbags, of vulcanised fibre or of paperboard	1	0	0	0	0	0	0	0	0	0	1	0	0	0	0	0	0	0	0	0	0	0	0	0	0	0	0
1879	420231	Articles carried in pocket or handbag, with outer surface of leather	1	0	0	0	0	0	0	0	0	0	1	0	0	0	0	0	0	0	0	0	0	0	0	0	0	0	0
1880	420232	Articles carrid in pocket/handbag, w/outer surface sheetg of plas/tex	1	0	0	0	0	0	0	0	0	0	1	0	0	0	0	0	0	0	0	0	0	0	0	0	0	0	0
1881	420239	Articles carried in pocket or handbag, nes	1	0	0	0	0	0	0	0	0	0	1	0	0	0	0	0	0	0	0	0	0	0	0	0	0	0	0
1882	420291	Containers, with outer surface of leather, nes	1	0	0	0	0	0	0	0	0	0	1	0	0	0	0	0	0	0	0	0	0	0	0	0	0	0	0
1883	420292	Containers, with outer surface of sheeting of plas or tex materials,	1	0	0	0	0	0	0	0	0	0	1	0	0	0	0	0	0	0	0	0	0	0	0	0	0	0	0
1884	420299	Containers, nes	1	0	0	0	0	0	0	0	0	0	1	0	0	0	0	0	0	0	0	0	0	0	0	0	0	0	0
1885	420310	Articles of apparel of leather or of composition leather	1	0	0	0	0	0	0	0	0	0	1	0	0	0	0	0	0	0	0	0	0	0	0	0	0	0	0
1886	420321	Gloves, mittens & mitts, for sports, of leather or of composition lea	1	0	0	0	0	0	0	0	0	0	1	0	0	0	0	0	0	0	0	0	0	0	0	0	0	0	0
1887	420329	Gloves mittens & mitts, o/t for sport, of leather o of composition le	1	0	0	0	0	0	0	0	0	0	1	0	0	0	0	0	0	0	0	0	0	0	0	0	0	0	0
1888	420330	Belts and bandoliers of leather or of composition leather	1	0	0	0	0	0	0	0	0	0	1	0	0	0	0	0	0	0	0	0	0	0	0	0	0	0	0
1889	420340	Clothing accessories nes, of leather or of composition leather	1	0	0	0	0	0	0	0	0	0	1	0	0	0	0	0	0	0	0	0	0	0	0	0	0	0	0
1890	420400	Articles of leather or of composition leather, for technical uses	1	0	0	0	0	0	0	0	0	0	1	0	0	0	0	0	0	0	0	0	0	0	0	0	0	0	0
1891	420500	Articles of leather or of composition leather, nes	1	0	0	0	0	0	0	0	0	0	1	0	0	0	0	0	0	0	0	0	0	0	0	0	0	0	0
1892	420610	Catgut	1	0	0	0	0	0	0	0	0	0	1	0	0	0	0	0	0	0	0	0	0	0	0	0	0	0	0
1893	420690	Articles of gut (o/t catgut), of goldbeater's skin, of bladders/tendo	1	0	0	0	0	0	0	0	0	0	1	0	0	0	0	0	0	0	0	0	0	0	0	0	0	0	0
1894	430110	Raw mink furskins, whole	1	0	0	0	0	0	0	0	0	0	1	0	0	0	0	0	0	0	0	0	0	0	0	0	0	0	0
1895	430120	Raw rabbit or hare furskins, whole	1	0	0	0	0	0	0	0	0	0	1	0	0	0	0	0	0	0	0	0	0	0	0	0	0	0	0
1896	430130	Raw Persian and similar lamb furskins, whole	1	0	0	0	0	0	0	0	0	0	1	0	0	0	0	0	0	0	0	0	0	0	0	0	0	0	0
1897	430140	Raw beaver furskins, whole	1	0	0	0	0	0	0	0	0	0	1	0	0	0	0	0	0	0	0	0	0	0	0	0	0	0	0
1898	430150	Raw musk0rat furskins, whole	1	0	0	0	0	0	0	0	0	0	1	0	0	0	0	0	0	0	0	0	0	0	0	0	0	0	0
1899	430160	Raw fox furskins, whole	1	0	0	0	0	0	0	0	0	0	1	0	0	0	0	0	0	0	0	0	0	0	0	0	0	0	0
1900	430170	Raw seal furskins, whole	1	0	0	0	0	0	0	0	0	0	1	0	0	0	0	0	0	0	0	0	0	0	0	0	0	0	0
1901	430180	Raw furskins nes, whole	1	0	0	0	0	0	0	0	0	0	1	0	0	0	0	0	0	0	0	0	0	0	0	0	0	0	0
1902	430190	Raw furskin pieces (e.g. heads, tails, paws), suitable for furrier's	1	0	0	0	0	0	0	0	0	0	1	0	0	0	0	0	0	0	0	0	0	0	0	0	0	0	0
1903	430211	Tanned or dressed mink furskins, whole, not assembled	1	0	0	0	0	0	0	0	0	0	1	0	0	0	0	0	0	0	0	0	0	0	0	0	0	0	0
1904	430212	Tanned or dressed rabbit or hare furskins, whole, not assembled	1	0	0	0	0	0	0	0	0	0	1	0	0	0	0	0	0	0	0	0	0	0	0	0	0	0	0
1905	430213	Tanned or dressed Persian & similar lamb furskins, whole, not assembl	1	0	0	0	0	0	0	0	0	0	1	0	0	0	0	0	0	0	0	0	0	0	0	0	0	0	0
1906	430219	Tanned or dressed furskins nes, whole, not assembled	1	0	0	0	0	0	0	0	0	0	1	0	0	0	0	0	0	0	0	0	0	0	0	0	0	0	0
1907	430220	Tanned or dressed furskin pieces (e.g. heads, tails, paws), not assem	1	0	0	0	0	0	0	0	0	0	1	0	0	0	0	0	0	0	0	0	0	0	0	0	0	0	0
1908	430230	Tanned or dressed whole furskins and furskins pieces, assembled, nes	1	0	0	0	0	0	0	0	0	0	1	0	0	0	0	0	0	0	0	0	0	0	0	0	0	0	0
1909	430310	Articles of apparel and clothing accessories of furskin	1	0	0	0	0	0	0	0	0	0	1	0	0	0	0	0	0	0	0	0	0	0	0	0	0	0	0
1910	430390	Articles of furskin nes	1	0	0	0	0	0	0	0	0	0	1	0	0	0	0	0	0	0	0	0	0	0	0	0	0	0	0
1911	430400	Artificial fur and articles thereof	1	0	0	0	0	0	0	0	0	0	1	0	0	0	0	0	0	0	0	0	0	0	0	0	0	0	0
1912	440110	Fuel wood	1	0	1	0	0	0	0	0	0	0	0	0	0	0	0	0	0	0	0	0	0	0	0	0	0	0	0
1913	440121	Wood in chips, coniferous	1	0	1	0	0	0	0	0	0	0	0	0	0	0	0	0	0	0	0	0	0	0	0	0	0	0	0
1914	440122	Wood in chips, non0coniferous	1	0	1	0	0	0	0	0	0	0	0	0	0	0	0	0	0	0	0	0	0	0	0	0	0	0	0
1915	440130	Sawdust and wood waste and scrap	1	0	1	0	0	0	0	0	0	0	0	0	0	0	0	0	0	0	0	0	0	0	0	0	0	0	0
1916	440200	Wood charcoal (incl shell or nut charcoal)	1	0	1	0	0	0	0	0	0	0	0	0	0	0	0	0	0	0	0	0	0	0	0	0	0	0	0
1917	440310	Poles, treated/painted etc	1	0	1	0	0	0	0	0	0	0	0	0	0	0	0	0	0	0	0	0	0	0	0	0	0	0	0
1918	440320	Logs, poles, coniferous nes	1	0	1	0	0	0	0	0	0	0	0	0	0	0	0	0	0	0	0	0	0	0	0	0	0	0	0
1919	440341	Dark Red Meranti, Light Red Meranti and Meranti Bakau Wood In The Rough	1	0	1	0	0	0	0	0	0	0	0	0	0	0	0	0	0	0	0	0	0	0	0	0	0	0	0
1920	440349	Tropical Wood Specified In The Subheading Note 1 To This Chapter	1	0	1	0	0	0	0	0	0	0	0	0	0	0	0	0	0	0	0	0	0	0	0	0	0	0	0
1921	440391	Logs, oak	1	0	1	0	0	0	0	0	0	0	0	0	0	0	0	0	0	0	0	0	0	0	0	0	0	0	0
1922	440392	Logs, Beech	1	0	1	0	0	0	0	0	0	0	0	0	0	0	0	0	0	0	0	0	0	0	0	0	0	0	0
1923	440399	Logs, non0coniferous nes	1	0	1	0	0	0	0	0	0	0	0	0	0	0	0	0	0	0	0	0	0	0	0	0	0	0	0
1924	440410	Poles, piles etc, coniferous, pointed but not sawn	1	0	1	0	0	0	0	0	0	0	0	0	0	0	0	0	0	0	0	0	0	0	0	0	0	0	0
1925	440420	Poles, piles etc, non0coniferous, pointed but not sawn	1	0	1	0	0	0	0	0	0	0	0	0	0	0	0	0	0	0	0	0	0	0	0	0	0	0	0
1926	440500	Wood wool; wood flour	1	0	1	0	0	0	0	0	0	0	0	0	0	0	0	0	0	0	0	0	0	0	0	0	0	0	0
1927	440610	Ties, railway/tramway, wood not impregnated	1	0	1	0	0	0	0	0	0	0	0	0	0	0	0	0	0	0	0	0	0	0	0	0	0	0	0
1928	440690	Ties, railway/tramway, wood nes	1	0	1	0	0	0	0	0	0	0	0	0	0	0	0	0	0	0	0	0	0	0	0	0	0	0	0
1929	440710	Lumber, coniferous (softwood) 6 mm and thicker	1	0	1	0	0	0	0	0	0	0	0	0	0	0	0	0	0	0	0	0	0	0	0	0	0	0	0
1930	440724	Virola, Mahogany Swietenia Spp., Imbuia and Balsa, Lengthwise, >6 Mm	1	0	1	0	0	0	0	0	0	0	0	0	0	0	0	0	0	0	0	0	0	0	0	0	0	0	0
1931	440725	Dark Red Meranti, Light Red Meranti and Meranti Bakau, >6 Mm	1	0	1	0	0	0	0	0	0	0	0	0	0	0	0	0	0	0	0	0	0	0	0	0	0	0	0
1932	440726	White Lauan, White Meranti, White Seraya, Yellow Meranti, Lengthwise, >6 Mm	1	0	1	0	0	0	0	0	0	0	0	0	0	0	0	0	0	0	0	0	0	0	0	0	0	0	0
1933	440729	Tropical Wood Specified In Subheading Note 1 To This Chapter, >6 Mm	1	0	1	0	0	0	0	0	0	0	0	0	0	0	0	0	0	0	0	0	0	0	0	0	0	0	0
1934	440791	Lumber, oak	1	0	1	0	0	0	0	0	0	0	0	0	0	0	0	0	0	0	0	0	0	0	0	0	0	0	0
1935	440792	Lumber, Beech	1	0	1	0	0	0	0	0	0	0	0	0	0	0	0	0	0	0	0	0	0	0	0	0	0	0	0
1936	440799	Lumber, non0coniferous nes	1	0	1	0	0	0	0	0	0	0	0	0	0	0	0	0	0	0	0	0	0	0	0	0	0	0	0
1937	440810	Veneer, coniferous (softwood) less than 6 mm thick	1	0	1	0	0	0	0	0	0	0	0	0	0	0	0	0	0	0	0	0	0	0	0	0	0	0	0
1938	440831	Veneer Sheets,Sheets Plywood,<=6 Mm, dark Red,light red Meranti Bakau	1	0	1	0	0	0	0	0	0	0	0	0	0	0	0	0	0	0	0	0	0	0	0	0	0	0	0
1939	440839	Veneer Sheets and Sheets For Plywood, <=6 Mm, Tropical Wood	1	0	1	0	0	0	0	0	0	0	0	0	0	0	0	0	0	0	0	0	0	0	0	0	0	0	0
1940	440890	Veneer, non0coniferous nes, less than 6 mm thick	1	0	1	0	0	0	0	0	0	0	0	0	0	0	0	0	0	0	0	0	0	0	0	0	0	0	0
1941	440910	Wood (lumber) continuously shaped coniferous (softwood)	1	0	1	0	0	0	0	0	0	0	0	0	0	0	0	0	0	0	0	0	0	0	0	0	0	0	0
1942	440920	Wood (lumber) continuously shaped non0coniferous (hardwood)	1	0	1	0	0	0	0	0	0	0	0	0	0	0	0	0	0	0	0	0	0	0	0	0	0	0	0
1943	441011	Waferboard, Incl. oriented Strand Board	1	0	1	0	0	0	0	0	0	0	0	0	0	0	0	0	0	0	0	0	0	0	0	0	0	0	0
1944	441019	Particle Board and Similar Board, of Wood,	1	0	1	0	0	0	0	0	0	0	0	0	0	0	0	0	0	0	0	0	0	0	0	0	0	0	0
1945	441090	Particle board of other ligneous materials	1	0	1	0	0	0	0	0	0	0	0	0	0	0	0	0	0	0	0	0	0	0	0	0	0	0	0
1946	441111	Fiberboard >0.8 g/cm2 not worked or surface covered	1	0	1	0	0	0	0	0	0	0	0	0	0	0	0	0	0	0	0	0	0	0	0	0	0	0	0
1947	441119	Fiberboard >0.8 g/cm2 nes	1	0	1	0	0	0	0	0	0	0	0	0	0	0	0	0	0	0	0	0	0	0	0	0	0	0	0
1948	441121	Fiberboard >0.5 g/cm2 <0.8 g/cm2 not worked or surface covered	1	0	1	0	0	0	0	0	0	0	0	0	0	0	0	0	0	0	0	0	0	0	0	0	0	0	0
1949	441129	Fiberboard >0.5 g/cm2 <0.8 g/cm2 nes	1	0	1	0	0	0	0	0	0	0	0	0	0	0	0	0	0	0	0	0	0	0	0	0	0	0	0
1950	441131	Fiberboard >0.35 g/cm2 <0.5 g/cm2 not worked or surface covered	1	0	1	0	0	0	0	0	0	0	0	0	0	0	0	0	0	0	0	0	0	0	0	0	0	0	0
1951	441139	Fiberboard >0.35 g/cm2 <0.5 g/cm2 nes	1	0	1	0	0	0	0	0	0	0	0	0	0	0	0	0	0	0	0	0	0	0	0	0	0	0	0
1952	441191	Fiberboard not worked or surface covered nes (0.35 g/cm2 & less)	1	0	1	0	0	0	0	0	0	0	0	0	0	0	0	0	0	0	0	0	0	0	0	0	0	0	0
1953	441199	Fiberboard nes (0.35 g/cm2 & less)	1	0	1	0	0	0	0	0	0	0	0	0	0	0	0	0	0	0	0	0	0	0	0	0	0	0	0
1954	441213	Plywood Consisting Solely of Sheets of Wood <=6 Mm Thick, Ply of Tropical Wood	1	0	1	0	0	0	0	0	0	0	0	0	0	0	0	0	0	0	0	0	0	0	0	0	0	0	0
1955	441214	Plywood Consist. Solely Sheets of Wood <=6 Mm Thick, ly of Non0Conifer Wood	1	0	1	0	0	0	0	0	0	0	0	0	0	0	0	0	0	0	0	0	0	0	0	0	0	0	0
1956	441219	Plywood nes, at least 1 outer ply of coniferous wood (ply's <6 mm)	1	0	1	0	0	0	0	0	0	0	0	0	0	0	0	0	0	0	0	0	0	0	0	0	0	0	0
1957	441222	Veneered Wood, Similar Laminated Wood With 1 outer Ply of Tropical Wood Spec.	1	0	1	0	0	0	0	0	0	0	0	0	0	0	0	0	0	0	0	0	0	0	0	0	0	0	0
1958	441223	Veneered Wood, Similar Laminated Wood With 1 outer Ply of other Wood	1	0	1	0	0	0	0	0	0	0	0	0	0	0	0	0	0	0	0	0	0	0	0	0	0	0	0
1959	441229	Panels, 1 outer ply non0coniferous wood nes	1	0	1	0	0	0	0	0	0	0	0	0	0	0	0	0	0	0	0	0	0	0	0	0	0	0	0
1960	441292	Veneered Wood, Similar Laminated Wood With At Least one Ply (excl No 441222)	1	0	1	0	0	0	0	0	0	0	0	0	0	0	0	0	0	0	0	0	0	0	0	0	0	0	0
1961	441293	Veneered Wood, Similar Laminated Wood with Least 1 Layer (Excl. 441223)	1	0	1	0	0	0	0	0	0	0	0	0	0	0	0	0	0	0	0	0	0	0	0	0	0	0	0
1962	441299	Panels, 1 outer ply coniferous wood nes	1	0	1	0	0	0	0	0	0	0	0	0	0	0	0	0	0	0	0	0	0	0	0	0	0	0	0
1963	441300	Densified wood, in blocks, plates, strips or profile shapes	1	0	1	0	0	0	0	0	0	0	0	0	0	0	0	0	0	0	0	0	0	0	0	0	0	0	0
1964	441400	Wooden frames for paintings, photographs mirrors or similar objects	1	0	1	0	0	0	0	0	0	0	0	0	0	0	0	0	0	0	0	0	0	0	0	0	0	0	0
1965	441510	Cases, boxes, crates, drums & similar packings; cable0drums, wooden	1	0	1	0	0	0	0	0	0	0	0	0	0	0	0	0	0	0	0	0	0	0	0	0	0	0	0
1966	441520	Pallets, box pallets and other load boards, wooden	1	0	1	0	0	0	0	0	0	0	0	0	0	0	0	0	0	0	0	0	0	0	0	0	0	0	0
1967	441600	Casks, barrels etc (cooper's prods) & parts of wood, incl staves	1	0	1	0	0	0	0	0	0	0	0	0	0	0	0	0	0	0	0	0	0	0	0	0	0	0	0
1968	441700	Tools, tool bodies & handles, brooms or brush bodies & handles of woo	1	0	1	0	0	0	0	0	0	0	0	0	0	0	0	0	0	0	0	0	0	0	0	0	0	0	0
1969	441810	Windows, French0windows and their frames, of wood	1	0	1	0	0	0	0	0	0	0	0	0	0	0	0	0	0	0	0	0	0	0	0	0	0	0	0
1970	441820	Doors and their frames and thresholds, of wood	1	0	1	0	0	0	0	0	0	0	0	0	0	0	0	0	0	0	0	0	0	0	0	0	0	0	0
1971	441830	Parquet panels, including tiles of wood	1	0	1	0	0	0	0	0	0	0	0	0	0	0	0	0	0	0	0	0	0	0	0	0	0	0	0
1972	441840	Shuttering for concrete constructional work, of wood	1	0	1	0	0	0	0	0	0	0	0	0	0	0	0	0	0	0	0	0	0	0	0	0	0	0	0
1973	441850	Shingles and shakes, of wood	1	0	1	0	0	0	0	0	0	0	0	0	0	0	0	0	0	0	0	0	0	0	0	0	0	0	0
1974	441890	Builder's joinery and carpentery of wood nes	1	0	1	0	0	0	0	0	0	0	0	0	0	0	0	0	0	0	0	0	0	0	0	0	0	0	0
1975	441900	Tableware and kitchenware, of wood	1	0	1	0	0	0	0	0	0	0	0	0	0	0	0	0	0	0	0	0	0	0	0	0	0	0	0
1976	442010	Statuettes and other ornaments of wood	1	0	1	0	0	0	0	0	0	0	0	0	0	0	0	0	0	0	0	0	0	0	0	0	0	0	0
1977	442090	Wood marquetry and inlaid wood; caskets and cases for jewellery etc	1	0	1	0	0	0	0	0	0	0	0	0	0	0	0	0	0	0	0	0	0	0	0	0	0	0	0
1978	442110	Clothes hangers of wood	1	0	1	0	0	0	0	0	0	0	0	0	0	0	0	0	0	0	0	0	0	0	0	0	0	0	0
1979	442190	Wood articles nes	1	0	1	0	0	0	0	0	0	0	0	0	0	0	0	0	0	0	0	0	0	0	0	0	0	0	0
1980	450110	Natural cork, raw or simply prepared	1	0	1	0	0	0	0	0	0	0	0	0	0	0	0	0	0	0	0	0	0	0	0	0	0	0	0
1981	450190	Waste cork; crushed, granulated or ground	1	0	1	0	0	0	0	0	0	0	0	0	0	0	0	0	0	0	0	0	0	0	0	0	0	0	0
1982	450200	Natural cork, debacked/roughly squared or in rectangular blocks etc	1	0	1	0	0	0	0	0	0	0	0	0	0	0	0	0	0	0	0	0	0	0	0	0	0	0	0
1983	450310	Corks and stoppers, natural cork	1	0	1	0	0	0	0	0	0	0	0	0	0	0	0	0	0	0	0	0	0	0	0	0	0	0	0
1984	450390	Natural cork articles nes	1	0	1	0	0	0	0	0	0	0	0	0	0	0	0	0	0	0	0	0	0	0	0	0	0	0	0
1985	450410	Blocks/plates/sheets/strip/tile, solid cylinders, incl discs, agglom	1	0	1	0	0	0	0	0	0	0	0	0	0	0	0	0	0	0	0	0	0	0	0	0	0	0	0
1986	450490	Articles of agglomerated cork nes, with or without binder	1	0	1	0	0	0	0	0	0	0	0	0	0	0	0	0	0	0	0	0	0	0	0	0	0	0	0
1987	460110	Plaits and similar products of plaiting materials	1	0	1	0	0	0	0	0	0	0	0	0	0	0	0	0	0	0	0	0	0	0	0	0	0	0	0
1988	460120	Mats, matting and screens of vegetable plaiting materials	1	0	1	0	0	0	0	0	0	0	0	0	0	0	0	0	0	0	0	0	0	0	0	0	0	0	0
1989	460191	Products of vegetable plaitg materials other than mats, mattg & scree	1	0	1	0	0	0	0	0	0	0	0	0	0	0	0	0	0	0	0	0	0	0	0	0	0	0	0
1990	460199	Products of plaiting materials, nes	1	0	1	0	0	0	0	0	0	0	0	0	0	0	0	0	0	0	0	0	0	0	0	0	0	0	0
1991	460210	Basketwork, wickerwork & other article made up from plaited vegetable	1	0	1	0	0	0	0	0	0	0	0	0	0	0	0	0	0	0	0	0	0	0	0	0	0	0	0
1992	460290	Basketwork, wickerwork & other article made up from oth plaited mater	1	0	1	0	0	0	0	0	0	0	0	0	0	0	0	0	0	0	0	0	0	0	0	0	0	0	0
1993	470100	Mechanical wood pulp	1	0	1	0	0	0	0	0	0	0	0	0	0	0	0	0	0	0	0	0	0	0	0	0	0	0	0
1994	470200	Chemical wood pulp, dissolving grades	1	0	1	0	0	0	0	0	0	0	0	0	0	0	0	0	0	0	0	0	0	0	0	0	0	0	0
1995	470311	Chemical wood pulp, soda or sulphate, coniferous, unbleached	1	0	1	0	0	0	0	0	0	0	0	0	0	0	0	0	0	0	0	0	0	0	0	0	0	0	0
1996	470319	Chemical wood pulp, soda or sulphate, non0coniferous, unbleached	1	0	1	0	0	0	0	0	0	0	0	0	0	0	0	0	0	0	0	0	0	0	0	0	0	0	0
1997	470321	Chemical wood pulp, soda or sulphate, coniferous, semi0bl or bleached	1	0	1	0	0	0	0	0	0	0	0	0	0	0	0	0	0	0	0	0	0	0	0	0	0	0	0
[truncated: 4,360 more rows]

## Sheet: RegAgg
Root country number	Root country abbreviation	ISOALPHA3	ISOALPHA2	UNDP	UN abbreviation (manual)	OfficialName	ShortName	EoraName	UNName	ABS trade data	UNCode		China	South Korea	Japan	Singapore	Hong Kong	Taiwan	Rest of East Asia	Thailand	Indonesia	Malaysia	Rest of South East Asia	India	Rest of South Asia	Australia	Rest of Oceania	Russia	Rest of FSU	Iran	UAE	Middle East	Rest of OPEC	Nigeria	South Africa	Rest of Africa	Italy	France	Germany	Spain	UK	Scandinavia	Rest of EU	Rest of Europe	USA	Canada	Mexico	Rest of Central America	Brazil
													2	1	1	1	1	1	2	1	1	1	6	1	7	1	17	1	12	1	1	17	8	1	1	47	1	1	1	1	1	6	23	10	1	1	1	31	1
1	ABW	ZZZZ	ZZZZ	ZZZZ	ZZZZ	ZZZZ	Aruba	Aruba	Aruba	ZZZZ	533	1	0	0	0	0	0	0	0	0	0	0	0	0	0	0	0	0	0	0	0	0	0	0	0	0	0	0	0	0	0	0	0	0	0	0	0	1	0
2	AFG	AFG	AF	AFG	ZZZZ	The Islamic Republic of Afghanistan	Afghanistan	Afghanistan	Afghanistan	ZZZZ	4	1	0	0	0	0	0	0	0	0	0	0	0	0	1	0	0	0	0	0	0	0	0	0	0	0	0	0	0	0	0	0	0	0	0	0	0	0	0
3	AGO	AGO	AO	ANG	ZZZZ	the Republic of Angola	Angola	Angola	Angola	ZZZZ	24	1	0	0	0	0	0	0	0	0	0	0	0	0	0	0	0	0	0	0	0	0	1	0	0	0	0	0	0	0	0	0	0	0	0	0	0	0	0
4	AIA	ZZZZ	ZZZZ	ZZZZ	ZZZZ	ZZZZ	Anguilla	ZZZZ	Anguilla	ZZZZ	660	1	0	0	0	0	0	0	0	0	0	0	0	0	0	0	0	0	0	0	0	0	0	0	0	0	0	0	0	0	0	0	0	0	0	0	0	1	0
5	ALB	ALB	AL	ALB	ZZZZ	the Republic of Albania	Albania	Albania	Albania	ZZZZ	8	1	0	0	0	0	0	0	0	0	0	0	0	0	0	0	0	0	0	0	0	0	0	0	0	0	0	0	0	0	0	0	0	1	0	0	0	0	0
6	AND	AND	AD	AND	ZZZZ	the Principality of Andorra	Andorra	Andorra	Andorra	ZZZZ	20	1	0	0	0	0	0	0	0	0	0	0	0	0	0	0	0	0	0	0	0	0	0	0	0	0	0	0	0	0	0	0	1	0	0	0	0	0	0
7	ANT	ZZZZ	ZZZZ	ZZZZ	ZZZZ	ZZZZ	Antigua and Barbuda	Netherlands Antilles	Netherlands Antilles	ZZZZ	530	1	0	0	0	0	0	0	0	0	0	0	0	0	0	0	0	0	0	0	0	0	0	0	0	0	0	0	0	0	0	0	0	0	0	0	0	1	0
8	ARE	ARE	AE	UAE	ZZZZ	the United Arab Emirates	United Arab Emirates	UAE	United Arab Emirates	ZZZZ	784	1	0	0	0	0	0	0	0	0	0	0	0	0	0	0	0	0	0	0	1	0	0	0	0	0	0	0	0	0	0	0	0	0	0	0	0	0	0
9	ARG	ARG	AR	ARG	ZZZZ	the Argentine Republic	Argentina	Argentina	Argentina	ZZZZ	32	1	0	0	0	0	0	0	0	0	0	0	0	0	0	0	0	0	0	0	0	0	0	0	0	0	0	0	0	0	0	0	0	0	0	0	0	0	0
10	ARM	ARM	AM	ARM	ZZZZ	the Republic of Armenia	Armenia	Armenia	Armenia	ZZZZ	51	1	0	0	0	0	0	0	0	0	0	0	0	0	0	0	0	0	1	0	0	0	0	0	0	0	0	0	0	0	0	0	0	0	0	0	0	0	0
11	ATG	ATG	AG	ANT	ZZZZ	Antigua and Barbuda	Antigua and Barbuda	Antigua	Antigua and Barbuda	ZZZZ	28	1	0	0	0	0	0	0	0	0	0	0	0	0	0	0	0	0	0	0	0	0	0	0	0	0	0	0	0	0	0	0	0	0	0	0	0	1	0
12	AUS	AUS	AU	AUL	ZZZZ	Australia	Australia	Australia	Australia	ZZZZ	36	1	0	0	0	0	0	0	0	0	0	0	0	0	0	1	0	0	0	0	0	0	0	0	0	0	0	0	0	0	0	0	0	0	0	0	0	0	0
13	AUT	AUT	AT	AUS	ZZZZ	the Republic of Austria	Austria	Austria	Austria	ZZZZ	40	1	0	0	0	0	0	0	0	0	0	0	0	0	0	0	0	0	0	0	0	0	0	0	0	0	0	0	0	0	0	0	1	0	0	0	0	0	0
14	AZE	AZE	AZ	AZE	ZZZZ	the Republic of Azerbaijan	Azerbaijan	Azerbaijan	Azerbaijan	ZZZZ	31	1	0	0	0	0	0	0	0	0	0	0	0	0	0	0	0	0	1	0	0	0	0	0	0	0	0	0	0	0	0	0	0	0	0	0	0	0	0
15	BDI	BDI	BI	BDI	ZZZZ	the Republic of Burundi	Burundi	Burundi	Burundi	ZZZZ	108	1	0	0	0	0	0	0	0	0	0	0	0	0	0	0	0	0	0	0	0	0	0	0	0	1	0	0	0	0	0	0	0	0	0	0	0	0	0
16	BEL	BEL	BE	BEL	ZZZZ	the Kingdom of Belgium	Belgium	Belgium	Belgium	Belgium-Luxembourg	56	1	0	0	0	0	0	0	0	0	0	0	0	0	0	0	0	0	0	0	0	0	0	0	0	0	0	0	0	0	0	0	1	0	0	0	0	0	0
17	BEN	BEN	BJ	BEN	ZZZZ	the Republic of Benin	Benin	Benin	Benin	ZZZZ	204	1	0	0	0	0	0	0	0	0	0	0	0	0	0	0	0	0	0	0	0	0	0	0	0	1	0	0	0	0	0	0	0	0	0	0	0	0	0
18	BFA	BFA	BF	BKF	ZZZZ	Burkina Faso	Burkina Faso	Burkina Faso	Burkina Faso	ZZZZ	854	1	0	0	0	0	0	0	0	0	0	0	0	0	0	0	0	0	0	0	0	0	0	0	0	1	0	0	0	0	0	0	0	0	0	0	0	0	0
19	BGD	BGD	BD	BGD	ZZZZ	the People's Republic of Bangladesh	Bangladesh	Bangladesh	Bangladesh	ZZZZ	50	1	0	0	0	0	0	0	0	0	0	0	0	0	1	0	0	0	0	0	0	0	0	0	0	0	0	0	0	0	0	0	0	0	0	0	0	0	0
20	BGR	BGR	BG	BUL	ZZZZ	the Republic of Bulgaria	Bulgaria	Bulgaria	Bulgaria	ZZZZ	100	1	0	0	0	0	0	0	0	0	0	0	0	0	0	0	0	0	0	0	0	0	0	0	0	0	0	0	0	0	0	0	1	0	0	0	0	0	0
21	BHR	BHR	BH	BAH	ZZZZ	the Kingdom of Bahrain	Bahrain	Bahrain	Bahrain	ZZZZ	48	1	0	0	0	0	0	0	0	0	0	0	0	0	0	0	0	0	0	0	0	1	0	0	0	0	0	0	0	0	0	0	0	0	0	0	0	0	0
22	BHS	BHS	BS	BHA	ZZZZ	the Commonwealth of the Bahamas	Bahamas	Bahamas	Bahamas	ZZZZ	44	1	0	0	0	0	0	0	0	0	0	0	0	0	0	0	0	0	0	0	0	0	0	0	0	0	0	0	0	0	0	0	0	0	0	0	0	1	0
23	BIH	BIH	BA	BIH	ZZZZ	Bosnia and Herzegovina	Bosnia and Herzegovina	Bosnia and Herzegovina	Bosnia and Herzegovina	ZZZZ	70	1	0	0	0	0	0	0	0	0	0	0	0	0	0	0	0	0	0	0	0	0	0	0	0	0	0	0	0	0	0	0	0	1	0	0	0	0	0
24	BLR	BLR	BY	BYE	ZZZZ	the Republic of Belarus	Belarus	Belarus	Belarus	ZZZZ	112	1	0	0	0	0	0	0	0	0	0	0	0	0	0	0	0	0	1	0	0	0	0	0	0	0	0	0	0	0	0	0	0	0	0	0	0	0	0
25	BLZ	BLZ	BZ	BZE	ZZZZ	Belize	Belize	Belize	Belize	ZZZZ	84	1	0	0	0	0	0	0	0	0	0	0	0	0	0	0	0	0	0	0	0	0	0	0	0	0	0	0	0	0	0	0	0	0	0	0	0	1	0
26	BMU	ZZZZ	ZZZZ	ZZZZ	ZZZZ	ZZZZ	Bermuda	Bermuda	Bermuda	ZZZZ	60	1	0	0	0	0	0	0	0	0	0	0	0	0	0	0	0	0	0	0	0	0	0	0	0	0	0	0	0	0	0	0	0	0	0	0	0	1	0
27	BOL	BOL	BO	BOL	ZZZZ	the Plurinational State of Bolivia	Bolivia (Plurinational State of)	Bolivia	Bolivia	ZZZZ	68	1	0	0	0	0	0	0	0	0	0	0	0	0	0	0	0	0	0	0	0	0	0	0	0	0	0	0	0	0	0	0	0	0	0	0	0	0	0
28	BRA	BRA	BR	BRA	ZZZZ	the Federative Republic of Brazil	Brazil	Brazil	Brazil	ZZZZ	76	1	0	0	0	0	0	0	0	0	0	0	0	0	0	0	0	0	0	0	0	0	0	0	0	0	0	0	0	0	0	0	0	0	0	0	0	0	1
29	BRB	BRB	BB	BAR	ZZZZ	Barbados	Barbados	Barbados	Barbados	ZZZZ	52	1	0	0	0	0	0	0	0	0	0	0	0	0	0	0	0	0	0	0	0	0	0	0	0	0	0	0	0	0	0	0	0	0	0	0	0	1	0
30	BRN	BRN	BN	BRU	ZZZZ	Brunei Darussalam	Brunei Darussalam	Brunei	Brunei Darussalam	ZZZZ	96	1	0	0	0	0	0	0	0	0	0	0	1	0	0	0	0	0	0	0	0	0	0	0	0	0	0	0	0	0	0	0	0	0	0	0	0	0	0
31	BTN	BTN	BT	BHU	ZZZZ	the Kingdom of Bhutan	Bhutan	Bhutan	Bhutan	ZZZZ	64	1	0	0	0	0	0	0	0	0	0	0	0	0	1	0	0	0	0	0	0	0	0	0	0	0	0	0	0	0	0	0	0	0	0	0	0	0	0
32	BWA	BWA	BW	BOT	ZZZZ	the Republic of Botswana	Botswana	Botswana	Botswana	ZZZZ	72	1	0	0	0	0	0	0	0	0	0	0	0	0	0	0	0	0	0	0	0	0	0	0	0	1	0	0	0	0	0	0	0	0	0	0	0	0	0
33	CAF	CAF	CF	CAF	ZZZZ	the Central African Republic	Central African Republic	Central African Republic	Central African Republic	Central African Repub	140	1	0	0	0	0	0	0	0	0	0	0	0	0	0	0	0	0	0	0	0	0	0	0	0	1	0	0	0	0	0	0	0	0	0	0	0	0	0
34	CAN	CAN	CA	CAN	ZZZZ	Canada	Canada	Canada	Canada	ZZZZ	124	1	0	0	0	0	0	0	0	0	0	0	0	0	0	0	0	0	0	0	0	0	0	0	0	0	0	0	0	0	0	0	0	0	0	1	0	0	0
35	CHE	CHE	CH	SWI	ZZZZ	the Swiss Confederation	Switzerland	Switzerland	Switzerland	ZZZZ	756	1	0	0	0	0	0	0	0	0	0	0	0	0	0	0	0	0	0	0	0	0	0	0	0	0	0	0	0	0	0	0	0	1	0	0	0	0	0
36	CHL	CHL	CL	CHI	ZZZZ	the Republic of Chile	Chile	Chile	Chile	ZZZZ	152	1	0	0	0	0	0	0	0	0	0	0	0	0	0	0	0	0	0	0	0	0	0	0	0	0	0	0	0	0	0	0	0	0	0	0	0	0	0
37	CHN	CHN	CN	CPR	ZZZZ	the People's Republic of China	China	China	China	China (excluding SARs and Taiwan)	156	1	1	0	0	0	0	0	0	0	0	0	0	0	0	0	0	0	0	0	0	0	0	0	0	0	0	0	0	0	0	0	0	0	0	0	0	0	0
38	CIV	CIV	CI	IVC	ZZZZ	the Republic of Côte d'Ivoire	Côte d'Ivoire	Cote dIvoire	Cote d'Ivoire	ZZZZ	384	1	0	0	0	0	0	0	0	0	0	0	0	0	0	0	0	0	0	0	0	0	0	0	0	1	0	0	0	0	0	0	0	0	0	0	0	0	0
39	CMR	CMR	CM	CMR	ZZZZ	the Republic of Cameroon	Cameroon	Cameroon	Cameroon	ZZZZ	120	1	0	0	0	0	0	0	0	0	0	0	0	0	0	0	0	0	0	0	0	0	0	0	0	1	0	0	0	0	0	0	0	0	0	0	0	0	0
40	COD	COD	CD	ZAI	ZZZZ	the Democratic Republic of the Congo	Democratic Republic of the Congo	DR Congo	Democratic Republic of the Congo, previously Zaïre	Dem Rep of Congo, Zaire	180	1	0	0	0	0	0	0	0	0	0	0	0	0	0	0	0	0	0	0	0	0	0	0	0	1	0	0	0	0	0	0	0	0	0	0	0	0	0
41	COG	COG	CG	PRC	ZZZZ	the Republic of the Congo	Congo	Congo	Congo	ZZZZ	178	1	0	0	0	0	0	0	0	0	0	0	0	0	0	0	0	0	0	0	0	0	1	0	0	0	0	0	0	0	0	0	0	0	0	0	0	0	0
42	COK	COK	CK	CKI	ZZZZ	the Cook Islands	Cook Islands	ZZZZ	Cook Islands	ZZZZ	184	1	0	0	0	0	0	0	0	0	0	0	0	0	0	0	1	0	0	0	0	0	0	0	0	0	0	0	0	0	0	0	0	0	0	0	0	0	0
43	COL	COL	CO	COL	ZZZZ	the Republic of Colombia	Colombia	Colombia	Colombia	ZZZZ	170	1	0	0	0	0	0	0	0	0	0	0	0	0	0	0	0	0	0	0	0	0	0	0	0	0	0	0	0	0	0	0	0	0	0	0	0	0	0
44	COM	COM	KM	COI	ZZZZ	the Union of the Comoros	Comoros	ZZZZ	Comoros	Comoros, Republic of	174	1	0	0	0	0	0	0	0	0	0	0	0	0	0	0	0	0	0	0	0	0	0	0	0	1	0	0	0	0	0	0	0	0	0	0	0	0	0
45	CPV	CPV	CV	CVI	ZZZZ	Republic of Cabo Verde	Cabo Verde	Cape Verde	Cape Verde	ZZZZ	132	1	0	0	0	0	0	0	0	0	0	0	0	0	0	0	0	0	0	0	0	0	0	0	0	1	0	0	0	0	0	0	0	0	0	0	0	0	0
46	CRI	CRI	CR	COS	ZZZZ	the Republic of Costa Rica	Costa Rica	Costa Rica	Costa Rica	ZZZZ	188	1	0	0	0	0	0	0	0	0	0	0	0	0	0	0	0	0	0	0	0	0	0	0	0	0	0	0	0	0	0	0	0	0	0	0	0	1	0
47	CSK	CSK	CZ	ZZZZ	CZS	Czechoslovakia	Czechoslovakia	ZZZZ	Czechoslovakia	ZZZZ	200	1	0	0	0	0	0	0	0	0	0	0	0	0	0	0	0	0	0	0	0	0	0	0	0	0	0	0	0	0	0	0	1	0	0	0	0	0	0
48	CUB	CUB	CU	CUB	ZZZZ	the Republic of Cuba	Cuba	Cuba	Cuba	ZZZZ	192	1	0	0	0	0	0	0	0	0	0	0	0	0	0	0	0	0	0	0	0	0	0	0	0	0	0	0	0	0	0	0	0	0	0	0	0	1	0
49	CUW	ZZZZ	ZZZZ	ZZZZ	ZZZZ	ZZZZ	Curacao	ZZZZ	Curacao	ZZZZ	531	1	0	0	0	0	0	0	0	0	0	0	0	0	0	0	0	0	0	0	0	0	0	0	0	0	0	0	0	0	0	0	0	0	0	0	0	1	0
50	CYM	ZZZZ	ZZZZ	ZZZZ	ZZZZ	ZZZZ	Cayman Islands	Cayman Islands	Cayman Islands	ZZZZ	136	1	0	0	0	0	0	0	0	0	0	0	0	0	0	0	0	0	0	0	0	0	0	0	0	0	0	0	0	0	0	0	0	0	0	0	0	1	0
51	CYP	CYP	CY	CYP	CPE	the Republic of Cyprus	Cyprus	Cyprus	Cyprus	ZZZZ	196	1	0	0	0	0	0	0	0	0	0	0	0	0	0	0	0	0	0	0	0	0	0	0	0	0	0	0	0	0	0	0	1	0	0	0	0	0	0
52	CZE	CZE	CZ	CEH	ZZZZ	the Czech Republic	Czech Republic	Czech Republic	Czech Republic	Czech and Slovak Fed Rep	203	1	0	0	0	0	0	0	0	0	0	0	0	0	0	0	0	0	0	0	0	0	0	0	0	0	0	0	0	0	0	0	1	0	0	0	0	0	0
53	DEU	DEU	DE	GER	ZZZZ	the Federal Republic of Germany	Germany	Germany	Germany	ZZZZ	276	1	0	0	0	0	0	0	0	0	0	0	0	0	0	0	0	0	0	0	0	0	0	0	0	0	0	0	1	0	0	0	0	0	0	0	0	0	0
54	DJI	DJI	DJ	DJI	ZZZZ	the Republic of Djibouti	Djibouti	Djibouti	Djibouti	ZZZZ	262	1	0	0	0	0	0	0	0	0	0	0	0	0	0	0	0	0	0	0	0	0	0	0	0	1	0	0	0	0	0	0	0	0	0	0	0	0	0
55	DMA	DMA	DM	DMI	ZZZZ	the Commonwealth of Dominica	Dominica	ZZZZ	Dominica	ZZZZ	212	1	0	0	0	0	0	0	0	0	0	0	0	0	0	0	0	0	0	0	0	0	0	0	0	0	0	0	0	0	0	0	0	0	0	0	0	1	0
56	DNK	DNK	DK	DEN	ZZZZ	the Kingdom of Denmark	Denmark	Denmark	Denmark	ZZZZ	208	1	0	0	0	0	0	0	0	0	0	0	0	0	0	0	0	0	0	0	0	0	0	0	0	0	0	0	0	0	0	1	0	0	0	0	0	0	0
57	DOM	DOM	DO	DOM	ZZZZ	the Dominican Republic	Dominican Republic	Dominican Republic	Dominican Republic	ZZZZ	214	1	0	0	0	0	0	0	0	0	0	0	0	0	0	0	0	0	0	0	0	0	0	0	0	0	0	0	0	0	0	0	0	0	0	0	0	1	0
58	DRE	DRE	RE	DRE	DRE	Democratic Republic of Ethiopia	Former Ethiopia	Ethiopia (Former)	Ethiopia (now 231)	ZZZZ	231	1	0	0	0	0	0	0	0	0	0	0	0	0	0	0	0	0	0	0	0	0	0	0	0	1	0	0	0	0	0	0	0	0	0	0	0	0	0
59	DYE	ZZZZ	ZZZZ	ZZZZ	ZZZZ	ZZZZ	Dem Yemen	ZZZZ	Democratic Yemen	ZZZZ	720	1	0	0	0	0	0	0	0	0	0	0	0	0	0	0	0	0	0	0	0	1	0	0	0	0	0	0	0	0	0	0	0	0	0	0	0	0	0
60	DZA	DZA	DZ	ALG	ZZZZ	the People's Democratic Republic of Algeria	Algeria	Algeria	Algeria	ZZZZ	12	1	0	0	0	0	0	0	0	0	0	0	0	0	0	0	0	0	0	0	0	1	0	0	0	0	0	0	0	0	0	0	0	0	0	0	0	0	0
61	ECU	ECU	EC	ECU	ZZZZ	the Republic of Ecuador	Ecuador	Ecuador	Ecuador	ZZZZ	218	1	0	0	0	0	0	0	0	0	0	0	0	0	0	0	0	0	0	0	0	0	1	0	0	0	0	0	0	0	0	0	0	0	0	0	0	0	0
62	EGY	EGY	EG	EGY	ZZZZ	the Arab Republic of Egypt	Egypt	Egypt	Egypt	ZZZZ	818	1	0	0	0	0	0	0	0	0	0	0	0	0	0	0	0	0	0	0	0	1	0	0	0	0	0	0	0	0	0	0	0	0	0	0	0	0	0
63	ERI	ERI	ER	ERI	ZZZZ	the State of Eritrea	Eritrea	Eritrea	Eritrea	ZZZZ	232	1	0	0	0	0	0	0	0	0	0	0	0	0	0	0	0	0	0	0	0	0	0	0	0	1	0	0	0	0	0	0	0	0	0	0	0	0	0
64	ESP	ESP	ES	SPA	ZZZZ	the Kingdom of Spain	Spain	Spain	Spain	ZZZZ	724	1	0	0	0	0	0	0	0	0	0	0	0	0	0	0	0	0	0	0	0	0	0	0	0	0	0	0	0	1	0	0	0	0	0	0	0	0	0
65	EST	EST	EE	EST	ZZZZ	the Republic of Estonia	Estonia	Estonia	Estonia	ZZZZ	233	1	0	0	0	0	0	0	0	0	0	0	0	0	0	0	0	0	0	0	0	0	0	0	0	0	0	0	0	0	0	0	1	0	0	0	0	0	0
66	ETH	ETH	ET	ETH	ZZZZ	the Federal Democratic Republic of Ethiopia	Ethiopia	Ethiopia	Ethiopia (now 231)	ZZZZ	230	1	0	0	0	0	0	0	0	0	0	0	0	0	0	0	0	0	0	0	0	0	0	0	0	1	0	0	0	0	0	0	0	0	0	0	0	0	0
67	FIN	FIN	FI	FIN	ZZZZ	the Republic of Finland	Finland	Finland	Finland	ZZZZ	246	1	0	0	0	0	0	0	0	0	0	0	0	0	0	0	0	0	0	0	0	0	0	0	0	0	0	0	0	0	0	1	0	0	0	0	0	0	0
68	FJI	FJI	FJ	FIJ	ZZZZ	the Republic of Fiji	Fiji	Fiji	Fiji	ZZZZ	242	1	0	0	0	0	0	0	0	0	0	0	0	0	0	0	1	0	0	0	0	0	0	0	0	0	0	0	0	0	0	0	0	0	0	0	0	0	0
69	FRA	FRA	FR	FRA	ZZZZ	the French Republic	France	France	France	ZZZZ	250	1	0	0	0	0	0	0	0	0	0	0	0	0	0	0	0	0	0	0	0	0	0	0	0	0	0	1	0	0	0	0	0	0	0	0	0	0	0
70	FSM	FSM	FM	MIC	ZZZZ	the Federated States of Micronesia	Micronesia (Federated States of)	ZZZZ	Micronesia, Federated States of	Micronesia Fed States of	583	1	0	0	0	0	0	0	0	0	0	0	0	0	0	0	1	0	0	0	0	0	0	0	0	0	0	0	0	0	0	0	0	0	0	0	0	0	0
71	GAB	GAB	GA	GAB	ZZZZ	the Gabonese Republic	Gabon	Gabon	Gabon	ZZZZ	266	1	0	0	0	0	0	0	0	0	0	0	0	0	0	0	0	0	0	0	0	0	1	0	0	0	0	0	0	0	0	0	0	0	0	0	0	0	0
72	GBR	GBR	GB	UKM	ZZZZ	the United Kingdom of Great Britain and Northern Ireland	United Kingdom	UK	United Kingdom of Great Britain and Northern Ireland	ZZZZ	826	1	0	0	0	0	0	0	0	0	0	0	0	0	0	0	0	0	0	0	0	0	0	0	0	0	0	0	0	0	1	0	0	0	0	0	0	0	0
73	GEO	GEO	GE	GEO	ZZZZ	Georgia	Georgia	Georgia	Georgia	ZZZZ	268	1	0	0	0	0	0	0	0	0	0	0	0	0	0	0	0	0	1	0	0	0	0	0	0	0	0	0	0	0	0	0	0	0	0	0	0	0	0
74	GHA	GHA	GH	GHA	ZZZZ	the Republic of Ghana	Ghana	Ghana	Ghana	ZZZZ	288	1	0	0	0	0	0	0	0	0	0	0	0	0	0	0	0	0	0	0	0	0	0	0	0	1	0	0	0	0	0	0	0	0	0	0	0	0	0
75	GIN	GIN	GN	GUI	ZZZZ	the Republic of Guinea	Guinea	Guinea	Guinea	ZZZZ	324	1	0	0	0	0	0	0	0	0	0	0	0	0	0	0	0	0	0	0	0	0	0	0	0	1	0	0	0	0	0	0	0	0	0	0	0	0	0
76	GMB	GMB	GM	GAM	ZZZZ	the Republic of the Gambia	Gambia	Gambia	Gambia	ZZZZ	270	1	0	0	0	0	0	0	0	0	0	0	0	0	0	0	0	0	0	0	0	0	0	0	0	1	0	0	0	0	0	0	0	0	0	0	0	0	0
77	GNB	GNB	GW	GBS	ZZZZ	the Republic of Guinea-Bissau	Guinea-Bissau	ZZZZ	Guinea-Bissau	ZZZZ	624	1	0	0	0	0	0	0	0	0	0	0	0	0	0	0	0	0	0	0	0	0	0	0	0	1	0	0	0	0	0	0	0	0	0	0	0	0	0
78	GNQ	GNQ	GQ	EQG	ZZZZ	the Republic of Equatorial Guinea	Equatorial Guinea	ZZZZ	Equatorial Guinea	ZZZZ	226	1	0	0	0	0	0	0	0	0	0	0	0	0	0	0	0	0	0	0	0	0	1	0	0	0	0	0	0	0	0	0	0	0	0	0	0	0	0
79	GRC	GRC	GR	GRE	ZZZZ	the Hellenic Republic	Greece	Greece	Greece	ZZZZ	300	1	0	0	0	0	0	0	0	0	0	0	0	0	0	0	0	0	0	0	0	0	0	0	0	0	0	0	0	0	0	0	1	0	0	0	0	0	0
80	GRD	GRD	GD	GRN	ZZZZ	Grenada	Grenada	ZZZZ	Grenada	ZZZZ	308	1	0	0	0	0	0	0	0	0	0	0	0	0	0	0	0	0	0	0	0	0	0	0	0	0	0	0	0	0	0	0	0	0	0	0	0	1	0
81	GRL	ZZZZ	ZZZZ	ZZZZ	ZZZZ	ZZZZ	Greenland	Greenland	Greenland	ZZZZ	304	1	0	0	0	0	0	0	0	0	0	0	0	0	0	0	0	0	0	0	0	0	0	0	0	0	0	0	0	0	0	1	0	0	0	0	0	0	0
82	GTM	GTM	GT	GUA	ZZZZ	the Republic of Guatemala	Guatemala	Guatemala	Guatemala	ZZZZ	320	1	0	0	0	0	0	0	0	0	0	0	0	0	0	0	0	0	0	0	0	0	0	0	0	0	0	0	0	0	0	0	0	0	0	0	0	1	0
83	GUY	GUY	GY	GUY	ZZZZ	the Republic of Guyana	Guyana	Guyana	Guyana	French Guiana	328	1	0	0	0	0	0	0	0	0	0	0	0	0	0	0	0	0	0	0	0	0	0	0	0	0	0	0	0	0	0	0	0	0	0	0	0	0	0
84	HKG	ZZZZ	ZZZZ	ZZZZ	ZZZZ	ZZZZ	Hong Kong	Hong Kong	Hong Kong Special Administrative Region of China	Hong Kong (SAR of China)	344	1	0	0	0	0	1	0	0	0	0	0	0	0	0	0	0	0	0	0	0	0	0	0	0	0	0	0	0	0	0	0	0	0	0	0	0	0	0
85	HND	HND	HN	HON	ZZZZ	the Republic of Honduras	Honduras	Honduras	Honduras	ZZZZ	340	1	0	0	0	0	0	0	0	0	0	0	0	0	0	0	0	0	0	0	0	0	0	0	0	0	0	0	0	0	0	0	0	0	0	0	0	1	0
86	HRV	HRV	HR	CRO	ZZZZ	the Republic of Croatia	Croatia	Croatia	Croatia	ZZZZ	191	1	0	0	0	0	0	0	0	0	0	0	0	0	0	0	0	0	0	0	0	0	0	0	0	0	0	0	0	0	0	0	1	0	0	0	0	0	0
87	HTI	HTI	HT	HAI	ZZZZ	the Republic of Haiti	Haiti	Haiti	Haiti	ZZZZ	332	1	0	0	0	0	0	0	0	0	0	0	0	0	0	0	0	0	0	0	0	0	0	0	0	0	0	0	0	0	0	0	0	0	0	0	0	1	0
88	HUN	HUN	HU	HUN	ZZZZ	Hungary	Hungary	Hungary	Hungary	ZZZZ	348	1	0	0	0	0	0	0	0	0	0	0	0	0	0	0	0	0	0	0	0	0	0	0	0	0	0	0	0	0	0	0	1	0	0	0	0	0	0
89	IDN	IDN	ID	INS	ZZZZ	the Republic of Indonesia	Indonesia	Indonesia	Indonesia	ZZZZ	360	1	0	0	0	0	0	0	0	0	1	0	0	0	0	0	0	0	0	0	0	0	0	0	0	0	0	0	0	0	0	0	0	0	0	0	0	0	0
90	IND	IND	IN	IND	ZZZZ	the Republic of India	India	India	India	ZZZZ	356	1	0	0	0	0	0	0	0	0	0	0	0	1	0	0	0	0	0	0	0	0	0	0	0	0	0	0	0	0	0	0	0	0	0	0	0	0	0
91	IRL	IRL	IE	IRE	ZZZZ	Ireland	Ireland	Ireland	Ireland	ZZZZ	372	1	0	0	0	0	0	0	0	0	0	0	0	0	0	0	0	0	0	0	0	0	0	0	0	0	0	0	0	0	0	0	1	0	0	0	0	0	0
92	IRN	IRN	IR	IRA	ZZZZ	the Islamic Republic of Iran	Iran (Islamic Republic of)	Iran	Iran, Islamic Republic of	ZZZZ	364	1	0	0	0	0	0	0	0	0	0	0	0	0	0	0	0	0	0	1	0	0	0	0	0	0	0	0	0	0	0	0	0	0	0	0	0	0	0
93	IRQ	IRQ	IQ	IRQ	ZZZZ	the Republic of Iraq	Iraq	Iraq	Iraq	ZZZZ	368	1	0	0	0	0	0	0	0	0	0	0	0	0	0	0	0	0	0	0	0	0	1	0	0	0	0	0	0	0	0	0	0	0	0	0	0	0	0
94	ISL	ISL	IS	ICE	ZZZZ	the Republic of Iceland	Iceland	Iceland	Iceland	ZZZZ	352	1	0	0	0	0	0	0	0	0	0	0	0	0	0	0	0	0	0	0	0	0	0	0	0	0	0	0	0	0	0	1	0	0	0	0	0	0	0
95	ISR	ISR	IL	ISR	ZZZZ	the State of Israel	Israel	Israel	Israel	ZZZZ	376	1	0	0	0	0	0	0	0	0	0	0	0	0	0	0	0	0	0	0	0	1	0	0	0	0	0	0	0	0	0	0	0	0	0	0	0	0	0
96	ITA	ITA	IT	ITA	ZZZZ	the Republic of Italy	Italy	Italy	Italy	ZZZZ	380	1	0	0	0	0	0	0	0	0	0	0	0	0	0	0	0	0	0	0	0	0	0	0	0	0	1	0	0	0	0	0	0	0	0	0	0	0	0
97	JAM	JAM	JM	JAM	ZZZZ	Jamaica	Jamaica	Jamaica	Jamaica	ZZZZ	388	1	0	0	0	0	0	0	0	0	0	0	0	0	0	0	0	0	0	0	0	0	0	0	0	0	0	0	0	0	0	0	0	0	0	0	0	1	0
98	JOR	JOR	JO	JOR	ZZZZ	the Hashemite Kingdom of Jordan	Jordan	Jordan	Jordan	ZZZZ	400	1	0	0	0	0	0	0	0	0	0	0	0	0	0	0	0	0	0	0	0	1	0	0	0	0	0	0	0	0	0	0	0	0	0	0	0	0	0
99	JPN	JPN	JP	JPN	ZZZZ	Japan	Japan	Japan	Japan	ZZZZ	392	1	0	0	1	0	0	0	0	0	0	0	0	0	0	0	0	0	0	0	0	0	0	0	0	0	0	0	0	0	0	0	0	0	0	0	0	0	0
100	KAZ	KAZ	KZ	KAZ	ZZZZ	the Republic of Kazakhstan	Kazakhstan	Kazakhstan	Kazakhstan	ZZZZ	398	1	0	0	0	0	0	0	0	0	0	0	0	0	0	0	0	0	1	0	0	0	0	0	0	0	0	0	0	0	0	0	0	0	0	0	0	0	0
101	KEN	KEN	KE	KEN	ZZZZ	the Republic of Kenya	Kenya	Kenya	Kenya	ZZZZ	404	1	0	0	0	0	0	0	0	0	0	0	0	0	0	0	0	0	0	0	0	0	0	0	0	1	0	0	0	0	0	0	0	0	0	0	0	0	0
102	KGZ	KGZ	KG	KYR	ZZZZ	the Kyrgyz Republic	Kyrgyzstan	Kyrgyzstan	Kyrgyzstan	Kyrgyztan	417	1	0	0	0	0	0	0	0	0	0	0	0	0	0	0	0	0	1	0	0	0	0	0	0	0	0	0	0	0	0	0	0	0	0	0	0	0	0
103	KHM	KHM	KH	CMB	ZZZZ	the Kingdom of Cambodia	Cambodia	Cambodia	Cambodia	ZZZZ	116	1	0	0	0	0	0	0	0	0	0	0	1	0	0	0	0	0	0	0	0	0	0	0	0	0	0	0	0	0	0	0	0	0	0	0	0	0	0
104	KIR	KIR	KI	KIR	ZZZZ	the Republic of Kiribati	Kiribati	ZZZZ	Kiribati	ZZZZ	296	1	0	0	0	0	0	0	0	0	0	0	0	0	0	0	1	0	0	0	0	0	0	0	0	0	0	0	0	0	0	0	0	0	0	0	0	0	0
105	KNA	KNA	KN	STK	ZZZZ	Saint Kitts and Nevis	Saint Kitts and Nevis	ZZZZ	Saint Kitts and Nevis	St Christopher and Nevis	659	1	0	0	0	0	0	0	0	0	0	0	0	0	0	0	0	0	0	0	0	0	0	0	0	0	0	0	0	0	0	0	0	0	0	0	0	1	0
106	KOR	KOR	KR	ROK	ZZZZ	the Republic of Korea	Republic of Korea	South Korea	Republic of Korea	Korea, Republic of	410	1	0	1	0	0	0	0	0	0	0	0	0	0	0	0	0	0	0	0	0	0	0	0	0	0	0	0	0	0	0	0	0	0	0	0	0	0	0
107	KSV	ZZZZ	ZZZZ	ZZZZ	ZZZZ	ZZZZ	Kosovo	ZZZZ	Kosovo	ZZZZ	412	1	0	0	0	0	0	0	0	0	0	0	0	0	0	0	0	0	0	0	0	0	0	0	0	0	0	0	0	0	0	0	0	1	0	0	0	0	0
108	KWT	KWT	KW	KUW	ZZZZ	the State of Kuwait	Kuwait	Kuwait	Kuwait	ZZZZ	414	1	0	0	0	0	0	0	0	0	0	0	0	0	0	0	0	0	0	0	0	1	0	0	0	0	0	0	0	0	0	0	0	0	0	0	0	0	0
109	LAO	LAO	LA	LAO	ZZZZ	the Lao People's Democratic Republic	Lao People's Democratic Republic	Laos	Lao People's Democratic Republic	ZZZZ	418	1	0	0	0	0	0	0	0	0	0	0	1	0	0	0	0	0	0	0	0	0	0	0	0	0	0	0	0	0	0	0	0	0	0	0	0	0	0
110	LBN	LBN	LB	LEB	ZZZZ	the Lebanese Republic	Lebanon	Lebanon	Lebanon	ZZZZ	422	1	0	0	0	0	0	0	0	0	0	0	0	0	0	0	0	0	0	0	0	1	0	0	0	0	0	0	0	0	0	0	0	0	0	0	0	0	0
111	LBR	LBR	LR	LIR	ZZZZ	the Republic of Liberia	Liberia	Liberia	Liberia	ZZZZ	430	1	0	0	0	0	0	0	0	0	0	0	0	0	0	0	0	0	0	0	0	0	0	0	0	1	0	0	0	0	0	0	0	0	0	0	0	0	0
112	LBY	LBY	LY	LIB	ZZZZ	Libya	Libya	Libya	Libyan Arab Jamahiriya	ZZZZ	434	1	0	0	0	0	0	0	0	0	0	0	0	0	0	0	0	0	0	0	0	1	0	0	0	0	0	0	0	0	0	0	0	0	0	0	0	0	0
113	LCA	LCA	LC	STL	ZZZZ	Saint Lucia	Saint Lucia	ZZZZ	Saint Lucia	St. Lucia	662	1	0	0	0	0	0	0	0	0	0	0	0	0	0	0	0	0	0	0	0	0	0	0	0	0	0	0	0	0	0	0	0	0	0	0	0	1	0
114	LIE	ZZZZ	ZZZZ	ZZZZ	ZZZZ	ZZZZ	Liechtenstein	Liechtenstein	Liechtenstein	ZZZZ	438	1	0	0	0	0	0	0	0	0	0	0	0	0	0	0	0	0	0	0	0	0	0	0	0	0	0	0	0	0	0	0	0	1	0	0	0	0	0
115	LKA	LKA	LK	SRL	ZZZZ	the Democratic Socialist Republic of Sri Lanka	Sri Lanka	Sri Lanka	Sri Lanka	ZZZZ	144	1	0	0	0	0	0	0	0	0	0	0	0	0	1	0	0	0	0	0	0	0	0	0	0	0	0	0	0	0	0	0	0	0	0	0	0	0	0
116	LSO	LSO	LS	LES	ZZZZ	the Kingdom of Lesotho	Lesotho	Lesotho	Lesotho	ZZZZ	426	1	0	0	0	0	0	0	0	0	0	0	0	0	0	0	0	0	0	0	0	0	0	0	0	1	0	0	0	0	0	0	0	0	0	0	0	0	0
117	LTU	LTU	LT	LIT	ZZZZ	the Republic of Lithuania	Lithuania	Lithuania	Lithuania	ZZZZ	440	1	0	0	0	0	0	0	0	0	0	0	0	0	0	0	0	0	0	0	0	0	0	0	0	0	0	0	0	0	0	0	1	0	0	0	0	0	0
118	LUX	LUX	LU	LUX	ZZZZ	the Grand Duchy of Luxembourg	Luxembourg	Luxembourg	Luxembourg	ZZZZ	442	1	0	0	0	0	0	0	0	0	0	0	0	0	0	0	0	0	0	0	0	0	0	0	0	0	0	0	0	0	0	0	1	0	0	0	0	0	0
119	LVA	LVA	LV	LAT	ZZZZ	the Republic of Latvia	Latvia	Latvia	Latvia	ZZZZ	428	1	0	0	0	0	0	0	0	0	0	0	0	0	0	0	0	0	0	0	0	0	0	0	0	0	0	0	0	0	0	0	1	0	0	0	0	0	0
120	MAC	ZZZZ	ZZZZ	ZZZZ	ZZZZ	ZZZZ	Macau	Macao SAR	Macao Special Administrative Region of China	Macau (SAR of China)	446	1	1	0	0	0	0	0	0	0	0	0	0	0	0	0	0	0	0	0	0	0	0	0	0	0	0	0	0	0	0	0	0	0	0	0	0	0	0
121	MAR	MAR	MA	MOR	ZZZZ	the Kingdom of Morocco	Morocco	Morocco	Morocco	ZZZZ	504	1	0	0	0	0	0	0	0	0	0	0	0	0	0	0	0	0	0	0	0	0	0	0	0	1	0	0	0	0	0	0	0	0	0	0	0	0	0
122	MCO	MCO	MC	MNC	ZZZZ	the Principality of Monaco	Monaco	Monaco	Monaco	ZZZZ	492	1	0	0	0	0	0	0	0	0	0	0	0	0	0	0	0	0	0	0	0	0	0	0	0	0	0	0	0	0	0	0	0	1	0	0	0	0	0
123	MDA	MDA	MD	MOL	ZZZZ	the Republic of Moldova	Republic of Moldova	Moldova	Republic of Moldova	ZZZZ	498	1	0	0	0	0	0	0	0	0	0	0	0	0	0	0	0	0	1	0	0	0	0	0	0	0	0	0	0	0	0	0	0	0	0	0	0	0	0
124	MDG	MDG	MG	MAG	ZZZZ	the Republic of Madagascar	Madagascar	Madagascar	Madagascar	ZZZZ	450	1	0	0	0	0	0	0	0	0	0	0	0	0	0	0	0	0	0	0	0	0	0	0	0	1	0	0	0	0	0	0	0	0	0	0	0	0	0
125	MDV	MDV	MV	MDV	ZZZZ	the Republic of Maldives	Maldives	Maldives	Maldives	ZZZZ	462	1	0	0	0	0	0	0	0	0	0	0	0	0	1	0	0	0	0	0	0	0	0	0	0	0	0	0	0	0	0	0	0	0	0	0	0	0	0
126	MEX	MEX	MX	MEX	ZZZZ	the United Mexican States	Mexico	Mexico	Mexico	ZZZZ	484	1	0	0	0	0	0	0	0	0	0	0	0	0	0	0	0	0	0	0	0	0	0	0	0	0	0	0	0	0	0	0	0	0	0	0	1	0	0
127	MHL	MHL	MH	MAS	ZZZZ	the Republic of the Marshall Islands	Marshall Islands	ZZZZ	Marshall Islands	ZZZZ	584	1	0	0	0	0	0	0	0	0	0	0	0	0	0	0	1	0	0	0	0	0	0	0	0	0	0	0	0	0	0	0	0	0	0	0	0	0	0
128	MKD	MKD	MK	MKD	ZZZZ	The former Yugoslav Republic of Macedonia	North Macedonia	TFYR Macedonia	The former Yugoslav Republic of Macedonia	ZZZZ	807	1	0	0	0	0	0	0	0	0	0	0	0	0	0	0	0	0	0	0	0	0	0	0	0	0	0	0	0	0	0	0	0	1	0	0	0	0	0
129	MLI	MLI	ML	MLI	ZZZZ	the Republic of Mali	Mali	Mali	Mali	ZZZZ	466	1	0	0	0	0	0	0	0	0	0	0	0	0	0	0	0	0	0	0	0	0	0	0	0	1	0	0	0	0	0	0	0	0	0	0	0	0	0
130	MLT	MLT	MT	MAT	ZZZZ	the Republic of Malta	Malta	Malta	Malta	ZZZZ	470	1	0	0	0	0	0	0	0	0	0	0	0	0	0	0	0	0	0	0	0	0	0	0	0	0	0	0	0	0	0	0	1	0	0	0	0	0	0
131	MMR	MMR	MM	MYA	ZZZZ	the Republic of the Union of Myanmar	Myanmar	Myanmar	Myanmar	Myanmar, Republic of	104	1	0	0	0	0	0	0	0	0	0	0	1	0	0	0	0	0	0	0	0	0	0	0	0	0	0	0	0	0	0	0	0	0	0	0	0	0	0
132	MNE	MNE	ME	ZZZZ	ZZZZ	Montenegro	Montenegro	Montenegro	Montenegro	ZZZZ	499	1	0	0	0	0	0	0	0	0	0	0	0	0	0	0	0	0	0	0	0	0	0	0	0	0	0	0	0	0	0	0	0	1	0	0	0	0	0
133	MNG	MNG	MN	MON	ZZZZ	Mongolia	Mongolia	Mongolia	Mongolia	ZZZZ	496	1	0	0	0	0	0	0	1	0	0	0	0	0	0	0	0	0	0	0	0	0	0	0	0	0	0	0	0	0	0	0	0	0	0	0	0	0	0
134	MOZ	MOZ	MZ	MOZ	ZZZZ	the Republic of Mozambique	Mozambique	Mozambique	Mozambique	ZZZZ	508	1	0	0	0	0	0	0	0	0	0	0	0	0	0	0	0	0	0	0	0	0	0	0	0	1	0	0	0	0	0	0	0	0	0	0	0	0	0
135	MRT	MRT	MR	MAU	ZZZZ	the Islamic Republic of Mauritania	Mauritania	Mauritania	Mauritania	ZZZZ	478	1	0	0	0	0	0	0	0	0	0	0	0	0	0	0	0	0	0	0	0	0	0	0	0	1	0	0	0	0	0	0	0	0	0	0	0	0	0
136	MSR	ZZZZ	ZZZZ	ZZZZ	ZZZZ	ZZZZ	Montserrat	ZZZZ	Montserrat	ZZZZ	500	1	0	0	0	0	0	0	0	0	0	0	0	0	0	0	0	0	0	0	0	0	0	0	0	0	0	0	0	0	0	0	0	0	0	0	0	1	0
137	MUS	MUS	MU	MAR	ZZZZ	the Republic of Mauritius	Mauritius	Mauritius	Mauritius	ZZZZ	480	1	0	0	0	0	0	0	0	0	0	0	0	0	0	0	0	0	0	0	0	0	0	0	0	1	0	0	0	0	0	0	0	0	0	0	0	0	0
138	MWI	MWI	MW	MLW	ZZZZ	the Republic of Malawi	Malawi	Malawi	Malawi	ZZZZ	454	1	0	0	0	0	0	0	0	0	0	0	0	0	0	0	0	0	0	0	0	0	0	0	0	1	0	0	0	0	0	0	0	0	0	0	0	0	0
139	MYS	MYS	MY	MAL	ZZZZ	Malaysia	Malaysia	Malaysia	Malaysia	ZZZZ	458	1	0	0	0	0	0	0	0	0	0	1	0	0	0	0	0	0	0	0	0	0	0	0	0	0	0	0	0	0	0	0	0	0	0	0	0	0	0
140	NAM	NAM	NA	NAM	ZZZZ	the Republic of Namibia	Namibia	Namibia	Namibia	ZZZZ	516	1	0	0	0	0	0	0	0	0	0	0	0	0	0	0	0	0	0	0	0	0	0	0	0	1	0	0	0	0	0	0	0	0	0	0	0	0	0
141	NCL	ZZZZ	ZZZZ	ZZZZ	ZZZZ	ZZZZ	New Caledonia	New Caledonia	New Caledonia	ZZZZ	540	1	0	0	0	0	0	0	0	0	0	0	0	0	0	0	1	0	0	0	0	0	0	0	0	0	0	0	0	0	0	0	0	0	0	0	0	0	0
142	NER	NER	NE	NER	ZZZZ	the Republic of the Niger	Niger	Niger	Niger	ZZZZ	562	1	0	0	0	0	0	0	0	0	0	0	0	0	0	0	0	0	0	0	0	0	0	0	0	1	0	0	0	0	0	0	0	0	0	0	0	0	0
143	NGA	NGA	NG	NIR	ZZZZ	the Federal Republic of Nigeria	Nigeria	Nigeria	Nigeria	ZZZZ	566	1	0	0	0	0	0	0	0	0	0	0	0	0	0	0	0	0	0	0	0	0	0	1	0	0	0	0	0	0	0	0	0	0	0	0	0	0	0
144	NIC	NIC	NI	NIC	ZZZZ	the Republic of Nicaragua	Nicaragua	Nicaragua	Nicaragua	ZZZZ	558	1	0	0	0	0	0	0	0	0	0	0	0	0	0	0	0	0	0	0	0	0	0	0	0	0	0	0	0	0	0	0	0	0	0	0	0	1	0
145	NLD	NLD	NL	NET	ZZZZ	the Kingdom of the Netherlands	Netherlands	Netherlands	Netherlands	ZZZZ	528	1	0	0	0	0	0	0	0	0	0	0	0	0	0	0	0	0	0	0	0	0	0	0	0	0	0	0	0	0	0	0	1	0	0	0	0	0	0
146	NOR	NOR	NO	NOR	ZZZZ	the Kingdom of Norway	Norway	Norway	Norway	ZZZZ	578	1	0	0	0	0	0	0	0	0	0	0	0	0	0	0	0	0	0	0	0	0	0	0	0	0	0	0	0	0	0	1	0	0	0	0	0	0	0
147	NPL	NPL	NP	NEP	ZZZZ	the Federal Democratic Republic of Nepal	Nepal	Nepal	Nepal	ZZZZ	524	1	0	0	0	0	0	0	0	0	0	0	0	0	1	0	0	0	0	0	0	0	0	0	0	0	0	0	0	0	0	0	0	0	0	0	0	0	0
148	NRU	NRU	NR	NAU	ZZZZ	the Republic of Nauru	Nauru	ZZZZ	Nauru	ZZZZ	520	1	0	0	0	0	0	0	0	0	0	0	0	0	0	0	1	0	0	0	0	0	0	0	0	0	0	0	0	0	0	0	0	0	0	0	0	0	0
149	NZL	NZL	NZ	NZE	ZZZZ	New Zealand	New Zealand	New Zealand	New Zealand	ZZZZ	554	1	0	0	0	0	0	0	0	0	0	0	0	0	0	0	1	0	0	0	0	0	0	0	0	0	0	0	0	0	0	0	0	0	0	0	0	0	0
150	OMN	OMN	OM	OMA	ZZZZ	the Sultanate of Oman	Oman	Oman	Oman	ZZZZ	512	1	0	0	0	0	0	0	0	0	0	0	0	0	0	0	0	0	0	0	0	1	0	0	0	0	0	0	0	0	0	0	0	0	0	0	0	0	0
151	PAK	PAK	PK	PAK	ZZZZ	the Islamic Republic of Pakistan	Pakistan	Pakistan	Pakistan	ZZZZ	586	1	0	0	0	0	0	0	0	0	0	0	0	0	1	0	0	0	0	0	0	0	0	0	0	0	0	0	0	0	0	0	0	0	0	0	0	0	0
152	PAN	PAN	PA	PAN	ZZZZ	the Republic of Panama	Panama	Panama	Panama	ZZZZ	591	1	0	0	0	0	0	0	0	0	0	0	0	0	0	0	0	0	0	0	0	0	0	0	0	0	0	0	0	0	0	0	0	0	0	0	0	1	0
153	PER	PER	PE	PER	ZZZZ	the Republic of Peru	Peru	Peru	Peru	ZZZZ	604	1	0	0	0	0	0	0	0	0	0	0	0	0	0	0	0	0	0	0	0	0	0	0	0	0	0	0	0	0	0	0	0	0	0	0	0	0	0
154	PHL	PHL	PH	PHI	ZZZZ	the Republic of the Philippines	Philippines	Philippines	Philippines	ZZZZ	608	1	0	0	0	0	0	0	0	0	0	0	1	0	0	0	0	0	0	0	0	0	0	0	0	0	0	0	0	0	0	0	0	0	0	0	0	0	0
155	PLW	PLW	PW	TTP	ZZZZ	the Republic of Palau	Palau	ZZZZ	Palau	ZZZZ	585	1	0	0	0	0	0	0	0	0	0	0	0	0	0	0	1	0	0	0	0	0	0	0	0	0	0	0	0	0	0	0	0	0	0	0	0	0	0
156	PNG	PNG	PG	PNG	ZZZZ	Independent State of Papua New Guinea	Papua New Guinea	Papua New Guinea	Papua New Guinea	ZZZZ	598	1	0	0	0	0	0	0	0	0	0	0	0	0	0	0	1	0	0	0	0	0	0	0	0	0	0	0	0	0	0	0	0	0	0	0	0	0	0
157	POL	POL	PL	POL	ZZZZ	the Republic of Poland	Poland	Poland	Poland	ZZZZ	616	1	0	0	0	0	0	0	0	0	0	0	0	0	0	0	0	0	0	0	0	0	0	0	0	0	0	0	0	0	0	0	1	0	0	0	0	0	0
158	PRI	ZZZZ	ZZZZ	ZZZZ	ZZZZ	ZZZZ	Puerto Rico	ZZZZ	Puerto Rico	ZZZZ	630	1	0	0	0	0	0	0	0	0	0	0	0	0	0	0	0	0	0	0	0	0	0	0	0	0	0	0	0	0	0	0	0	0	0	0	0	1	0
159	PRK	PRK	KP	DRK	ZZZZ	the Democratic People's Republic of Korea	Democratic People's Republic of Korea	North Korea	Democratic People's Republic of Korea	Korea, Dem People's Rep	408	1	0	0	0	0	0	0	1	0	0	0	0	0	0	0	0	0	0	0	0	0	0	0	0	0	0	0	0	0	0	0	0	0	0	0	0	0	0
160	PRT	PRT	PT	POR	ZZZZ	the Portuguese Republic	Portugal	Portugal	Portugal	ZZZZ	620	1	0	0	0	0	0	0	0	0	0	0	0	0	0	0	0	0	0	0	0	0	0	0	0	0	0	0	0	0	0	0	1	0	0	0	0	0	0
161	PRY	PRY	PY	PAR	ZZZZ	the Republic of Paraguay	Paraguay	Paraguay	Paraguay	ZZZZ	600	1	0	0	0	0	0	0	0	0	0	0	0	0	0	0	0	0	0	0	0	0	0	0	0	0	0	0	0	0	0	0	0	0	0	0	0	0	0
162	PSE	ZZZZ	ZZZZ	ZZZZ	ZZZZ	ZZZZ	Palestine	Gaza Strip	Occupied Palestinian Territory	ZZZZ	275	1	0	0	0	0	0	0	0	0	0	0	0	0	0	0	0	0	0	0	0	1	0	0	0	0	0	0	0	0	0	0	0	0	0	0	0	0	0
163	PYF	ZZZZ	ZZZZ	ZZZZ	ZZZZ	ZZZZ	French Polynesia	French Polynesia	French Polynesia	ZZZZ	258	1	0	0	0	0	0	0	0	0	0	0	0	0	0	0	1	0	0	0	0	0	0	0	0	0	0	0	0	0	0	0	0	0	0	0	0	0	0
164	QAT	QAT	QA	QAT	ZZZZ	the State of Qatar	Qatar	Qatar	Qatar	ZZZZ	634	1	0	0	0	0	0	0	0	0	0	0	0	0	0	0	0	0	0	0	0	0	1	0	0	0	0	0	0	0	0	0	0	0	0	0	0	0	0
165	ROU	ROU	RO	ROM	ZZZZ	Romania	Romania	Romania	Romania	ZZZZ	642	1	0	0	0	0	0	0	0	0	0	0	0	0	0	0	0	0	0	0	0	0	0	0	0	0	0	0	0	0	0	0	1	0	0	0	0	0	0
166	RUS	RUS	RU	RUS	ZZZZ	the Russian Federation	Russian Federation	Russia	Russian Federation	ZZZZ	643	1	0	0	0	0	0	0	0	0	0	0	0	0	0	0	0	1	0	0	0	0	0	0	0	0	0	0	0	0	0	0	0	0	0	0	0	0	0
167	RWA	RWA	RW	RWA	ZZZZ	the Republic of Rwanda	Rwanda	Rwanda	Rwanda	ZZZZ	646	1	0	0	0	0	0	0	0	0	0	0	0	0	0	0	0	0	0	0	0	0	0	0	0	1	0	0	0	0	0	0	0	0	0	0	0	0	0
168	SAU	SAU	SA	SAU	ZZZZ	the Kingdom of Saudi Arabia	Saudi Arabia	Saudi Arabia	Saudi Arabia	ZZZZ	682	1	0	0	0	0	0	0	0	0	0	0	0	0	0	0	0	0	0	0	0	1	0	0	0	0	0	0	0	0	0	0	0	0	0	0	0	0	0
169	SDN	SDN	SD	SUD	ZZZZ	the Republic of the Sudan	Sudan	ZZZZ	Sudan	ZZZZ	736	1	0	0	0	0	0	0	0	0	0	0	0	0	0	0	0	0	0	0	0	0	0	0	0	1	0	0	0	0	0	0	0	0	0	0	0	0	0
170	SDS	ZZZZ	ZZZZ	ZZZZ	ZZZZ	ZZZZ	South Sudan	South Sudan	South Sudan	ZZZZ	728	1	0	0	0	0	0	0	0	0	0	0	0	0	0	0	0	0	0	0	0	0	0	0	0	1	0	0	0	0	0	0	0	0	0	0	0	0	0
171	SEN	SEN	SN	SEN	ZZZZ	the Republic of Senegal	Senegal	Senegal	Senegal	ZZZZ	686	1	0	0	0	0	0	0	0	0	0	0	0	0	0	0	0	0	0	0	0	0	0	0	0	1	0	0	0	0	0	0	0	0	0	0	0	0	0
172	SGP	SGP	SG	SIN	ZZZZ	the Republic of Singapore	Singapore	Singapore	Singapore	ZZZZ	702	1	0	0	0	1	0	0	0	0	0	0	0	0	0	0	0	0	0	0	0	0	0	0	0	0	0	0	0	0	0	0	0	0	0	0	0	0	0
173	SLB	SLB	SB	SOI	ZZZZ	Solomon Islands	Solomon Islands	ZZZZ	Solomon Islands	ZZZZ	90	1	0	0	0	0	0	0	0	0	0	0	0	0	0	0	1	0	0	0	0	0	0	0	0	0	0	0	0	0	0	0	0	0	0	0	0	0	0
174	SLE	SLE	SL	SIL	ZZZZ	the Republic of Sierra Leone	Sierra Leone	Sierra Leone	Sierra Leone	ZZZZ	694	1	0	0	0	0	0	0	0	0	0	0	0	0	0	0	0	0	0	0	0	0	0	0	0	1	0	0	0	0	0	0	0	0	0	0	0	0	0
175	SLV	SLV	SV	ELS	ZZZZ	the Republic of El Salvador	El Salvador	El Salvador	El Salvador	ZZZZ	222	1	0	0	0	0	0	0	0	0	0	0	0	0	0	0	0	0	0	0	0	0	0	0	0	0	0	0	0	0	0	0	0	0	0	0	0	1	0
176	SMR	SMR	SM	SNM	ZZZZ	the Republic of San Marino	San Marino	San Marino	San Marino	ZZZZ	674	1	0	0	0	0	0	0	0	0	0	0	0	0	0	0	0	0	0	0	0	0	0	0	0	0	0	0	0	0	0	0	1	0	0	0	0	0	0
177	SOM	SOM	SO	SOM	ZZZZ	the Federal Republic of Somalia	Somalia	Somalia	Somalia	ZZZZ	706	1	0	0	0	0	0	0	0	0	0	0	0	0	0	0	0	0	0	0	0	0	0	0	0	1	0	0	0	0	0	0	0	0	0	0	0	0	0
178	SRB	SRB	RS	ZZZZ	ZZZZ	the Republic of Serbia	Serbia	Serbia	Serbia	ZZZZ	688	1	0	0	0	0	0	0	0	0	0	0	0	0	0	0	0	0	0	0	0	0	0	0	0	0	0	0	0	0	0	0	0	1	0	0	0	0	0
179	STP	STP	ST	STP	ZZZZ	the Democratic Republic of Sao Tome and Principe	Sao Tome and Principe	Sao Tome and Principe	Sao Tome and Principe	ZZZZ	678	1	0	0	0	0	0	0	0	0	0	0	0	0	0	0	0	0	0	0	0	0	0	0	0	1	0	0	0	0	0	0	0	0	0	0	0	0	0
180	SUD	ZZZZ	ZZZZ	ZZZZ	ZZZZ	ZZZZ	Sudan	Sudan	Sudan	Former Sudan	729	1	0	0	0	0	0	0	0	0	0	0	0	0	0	0	0	0	0	0	0	0	0	0	0	1	0	0	0	0	0	0	0	0	0	0	0	0	0
181	SUR	SUR	SR	SUR	ZZZZ	the Republic of Suriname	Suriname	Suriname	Suriname	ZZZZ	740	1	0	0	0	0	0	0	0	0	0	0	0	0	0	0	0	0	0	0	0	0	0	0	0	0	0	0	0	0	0	0	0	0	0	0	0	0	0
182	SVK	SVK	SK	SLO	ZZZZ	the Slovak Republic	Slovakia	Slovakia	Slovakia	Slovak Republic	703	1	0	0	0	0	0	0	0	0	0	0	0	0	0	0	0	0	0	0	0	0	0	0	0	0	0	0	0	0	0	0	1	0	0	0	0	0	0
183	SVN	SVN	SI	SVN	ZZZZ	the Republic of Slovenia	Slovenia	Slovenia	Slovenia	ZZZZ	705	1	0	0	0	0	0	0	0	0	0	0	0	0	0	0	0	0	0	0	0	0	0	0	0	0	0	0	0	0	0	0	1	0	0	0	0	0	0
184	SWE	SWE	SE	SWE	ZZZZ	the Kingdom of Sweden	Sweden	Sweden	Sweden	ZZZZ	752	1	0	0	0	0	0	0	0	0	0	0	0	0	0	0	0	0	0	0	0	0	0	0	0	0	0	0	0	0	0	1	0	0	0	0	0	0	0
185	SWZ	SWZ	SZ	SWA	ZZZZ	the Kingdom of Swaziland	Eswatini	Swaziland	Swaziland	ZZZZ	748	1	0	0	0	0	0	0	0	0	0	0	0	0	0	0	0	0	0	0	0	0	0	0	0	1	0	0	0	0	0	0	0	0	0	0	0	0	0
186	SXM	ZZZZ	ZZZZ	ZZZZ	ZZZZ	ZZZZ	Sint Maarten	ZZZZ	Sint Maarten (Dutch part)	ZZZZ	534	1	0	0	0	0	0	0	0	0	0	0	0	0	0	0	0	0	0	0	0	0	0	0	0	0	0	0	0	0	0	0	0	0	0	0	0	1	0
187	SYC	SYC	SC	SEY	ZZZZ	the Republic of Seychelles	Seychelles	Seychelles	Seychelles	ZZZZ	690	1	0	0	0	0	0	0	0	0	0	0	0	0	0	0	0	0	0	0	0	0	0	0	0	1	0	0	0	0	0	0	0	0	0	0	0	0	0
188	SYR	SYR	SY	SYR	ZZZZ	the Syrian Arab Republic	Syrian Arab Republic	Syria	Syrian Arab Republic	ZZZZ	760	1	0	0	0	0	0	0	0	0	0	0	0	0	0	0	0	0	0	0	0	1	0	0	0	0	0	0	0	0	0	0	0	0	0	0	0	0	0
189	TCA	ZZZZ	ZZZZ	ZZZZ	ZZZZ	ZZZZ	Turks and Caicos Islands	ZZZZ	Turks and Caicos Islands	ZZZZ	796	1	0	0	0	0	0	0	0	0	0	0	0	0	0	0	0	0	0	0	0	0	0	0	0	0	0	0	0	0	0	0	0	0	0	0	0	1	0
190	TCD	TCD	TD	CHD	ZZZZ	the Republic of Chad	Chad	Chad	Chad	ZZZZ	148	1	0	0	0	0	0	0	0	0	0	0	0	0	0	0	0	0	0	0	0	0	0	0	0	1	0	0	0	0	0	0	0	0	0	0	0	0	0
191	TGO	TGO	TG	TOG	ZZZZ	the Togolese Republic	Togo	Togo	Togo	ZZZZ	768	1	0	0	0	0	0	0	0	0	0	0	0	0	0	0	0	0	0	0	0	0	0	0	0	1	0	0	0	0	0	0	0	0	0	0	0	0	0
192	THA	THA	TH	THA	ZZZZ	the Kingdom of Thailand	Thailand	Thailand	Thailand	ZZZZ	764	1	0	0	0	0	0	0	0	1	0	0	0	0	0	0	0	0	0	0	0	0	0	0	0	0	0	0	0	0	0	0	0	0	0	0	0	0	0
193	TJK	TJK	TJ	TAJ	ZZZZ	the Republic of Tajikistan	Tajikistan	Tajikistan	Tajikistan	ZZZZ	762	1	0	0	0	0	0	0	0	0	0	0	0	0	0	0	0	0	1	0	0	0	0	0	0	0	0	0	0	0	0	0	0	0	0	0	0	0	0
194	TKM	TKM	TM	TUK	ZZZZ	Turkmenistan	Turkmenistan	Turkmenistan	Turkmenistan	ZZZZ	795	1	0	0	0	0	0	0	0	0	0	0	0	0	0	0	0	0	1	0	0	0	0	0	0	0	0	0	0	0	0	0	0	0	0	0	0	0	0
195	TLS	TLS	TL	TIM	ZZZZ	the Democratic Republic of Timor-Leste	Timor-Leste	ZZZZ	Timor-Leste	ZZZZ	626	1	0	0	0	0	0	0	0	0	0	0	0	0	0	0	1	0	0	0	0	0	0	0	0	0	0	0	0	0	0	0	0	0	0	0	0	0	0
196	TON	TON	TO	TON	ZZZZ	the Kingdom of Tonga	Tonga	ZZZZ	Tonga	ZZZZ	776	1	0	0	0	0	0	0	0	0	0	0	0	0	0	0	1	0	0	0	0	0	0	0	0	0	0	0	0	0	0	0	0	0	0	0	0	0	0
197	TTO	TTO	TT	TRI	ZZZZ	the Republic of Trinidad and Tobago	Trinidad and Tobago	Trinidad and Tobago	Trinidad and Tobago	ZZZZ	780	1	0	0	0	0	0	0	0	0	0	0	0	0	0	0	0	0	0	0	0	0	0	0	0	0	0	0	0	0	0	0	0	0	0	0	0	1	0
198	TUN	TUN	TN	TUN	ZZZZ	the Republic of Tunisia	Tunisia	Tunisia	Tunisia	ZZZZ	788	1	0	0	0	0	0	0	0	0	0	0	0	0	0	0	0	0	0	0	0	1	0	0	0	0	0	0	0	0	0	0	0	0	0	0	0	0	0
199	TUR	TUR	TR	TUR	ZZZZ	the Republic of Turkey	Turkey	Turkey	Turkey	ZZZZ	792	1	0	0	0	0	0	0	0	0	0	0	0	0	0	0	0	0	0	0	0	1	0	0	0	0	0	0	0	0	0	0	0	0	0	0	0	0	0
200	TUV	TUV	TV	TUV	ZZZZ	Tuvalu	Tuvalu	ZZZZ	Tuvalu	ZZZZ	798	1	0	0	0	0	0	0	0	0	0	0	0	0	0	0	1	0	0	0	0	0	0	0	0	0	0	0	0	0	0	0	0	0	0	0	0	0	0
201	TWN	ZZZZ	ZZZZ	ZZZZ	ZZZZ	ZZZZ	Taiwan	Taiwan	Taiwan	ZZZZ	761	1	0	0	0	0	0	1	0	0	0	0	0	0	0	0	0	0	0	0	0	0	0	0	0	0	0	0	0	0	0	0	0	0	0	0	0	0	0
202	TZA	TZA	TZ	URT	ZZZZ	the United Republic of Tanzania	United Republic of Tanzania	Tanzania	United Republic of Tanzania	ZZZZ	834	1	0	0	0	0	0	0	0	0	0	0	0	0	0	0	0	0	0	0	0	0	0	0	0	1	0	0	0	0	0	0	0	0	0	0	0	0	0
203	TZZ	ZZZZ	ZZZZ	ZZZZ	ZZZZ	ZZZZ	Zanzibar	ZZZZ	United Republic of Tanzania, Zanzibar	ZZZZ	836	1	0	0	0	0	0	0	0	0	0	0	0	0	0	0	0	0	0	0	0	0	0	0	0	1	0	0	0	0	0	0	0	0	0	0	0	0	0
204	UGA	UGA	UG	UGA	ZZZZ	the Republic of Uganda	Uganda	Uganda	Uganda	ZZZZ	800	1	0	0	0	0	0	0	0	0	0	0	0	0	0	0	0	0	0	0	0	0	0	0	0	1	0	0	0	0	0	0	0	0	0	0	0	0	0
205	UKR	UKR	UA	UKR	ZZZZ	Ukraine	Ukraine	Ukraine	Ukraine	ZZZZ	804	1	0	0	0	0	0	0	0	0	0	0	0	0	0	0	0	0	1	0	0	0	0	0	0	0	0	0	0	0	0	0	0	0	0	0	0	0	0
206	URY	URY	UY	URU	ZZZZ	the Eastern Republic of Uruguay	Uruguay	Uruguay	Uruguay	ZZZZ	858	1	0	0	0	0	0	0	0	0	0	0	0	0	0	0	0	0	0	0	0	0	0	0	0	0	0	0	0	0	0	0	0	0	0	0	0	0	0
207	USA	USA	US	USA	ZZZZ	the United States of America	United States of America	USA	United States of America	ZZZZ	840	1	0	0	0	0	0	0	0	0	0	0	0	0	0	0	0	0	0	0	0	0	0	0	0	0	0	0	0	0	0	0	0	0	1	0	0	0	0
208	USR	ZZZZ	ZZZZ	ZZZZ	ZZZZ	ZZZZ	Soviet Union	USSR	USSR	U.S.S.R.	810	1	0	0	0	0	0	0	0	0	0	0	0	0	0	0	0	0	1	0	0	0	0	0	0	0	0	0	0	0	0	0	0	0	0	0	0	0	0
209	UZB	UZB	UZ	UZB	ZZZZ	the Republic of Uzbekistan	Uzbekistan	Uzbekistan	Uzbekistan	ZZZZ	860	1	0	0	0	0	0	0	0	0	0	0	0	0	0	0	0	0	1	0	0	0	0	0	0	0	0	0	0	0	0	0	0	0	0	0	0	0	0
210	VCT	VCT	VC	STV	ZZZZ	Saint Vincent and the Grenadines	Saint Vincent and the Grenadines	ZZZZ	Saint Vincent and the Grenadines	St. Vincent & Grenadines	670	1	0	0	0	0	0	0	0	0	0	0	0	0	0	0	0	0	0	0	0	0	0	0	0	0	0	0	0	0	0	0	0	0	0	0	0	1	0
211	VEN	VEN	VE	VEN	ZZZZ	the Bolivarian Republic of Venezuela	Venezuela (Bolivarian Republic of)	Venezuela	Venezuela (Bolivarian Republic of)	ZZZZ	862	1	0	0	0	0	0	0	0	0	0	0	0	0	0	0	0	0	0	0	0	0	1	0	0	0	0	0	0	0	0	0	0	0	0	0	0	0	0
212	VGB	VGB	VG	ZZZZ	ZZZZ	British Virgin Islands	British Virgin Islands	British Virgin Islands	British Virgin Islands	Virgin Islands, British	92	1	0	0	0	0	0	0	0	0	0	0	0	0	0	0	0	0	0	0	0	0	0	0	0	0	0	0	0	0	0	0	0	0	0	0	0	1	0
213	VNM	VNM	VN	VIE	ZZZZ	the Socialist Republic of Viet Nam	Viet Nam	Viet Nam	Viet Nam	ZZZZ	704	1	0	0	0	0	0	0	0	0	0	0	1	0	0	0	0	0	0	0	0	0	0	0	0	0	0	0	0	0	0	0	0	0	0	0	0	0	0
214	VUT	VUT	VU	VAN	ZZZZ	the Republic of Vanuatu	Vanuatu	Vanuatu	Vanuatu	ZZZZ	548	1	0	0	0	0	0	0	0	0	0	0	0	0	0	0	1	0	0	0	0	0	0	0	0	0	0	0	0	0	0	0	0	0	0	0	0	0	0
215	WSM	WSM	WS	SAM	ZZZZ	the Independent State of Samoa	Samoa	Samoa	Samoa	ZZZZ	882	1	0	0	0	0	0	0	0	0	0	0	0	0	0	0	1	0	0	0	0	0	0	0	0	0	0	0	0	0	0	0	0	0	0	0	0	0	0
216	YEM	YEM	YE	YEM	ZZZZ	the Republic of Yemen	Yemen	Yemen	Yemen	ZZZZ	887	1	0	0	0	0	0	0	0	0	0	0	0	0	0	0	0	0	0	0	0	1	0	0	0	0	0	0	0	0	0	0	0	0	0	0	0	0	0
217	YMF	ZZZZ	ZZZZ	ZZZZ	ZZZZ	ZZZZ	Former Yemen	ZZZZ	Yemen, Former	ZZZZ	886	1	0	0	0	0	0	0	0	0	0	0	0	0	0	0	0	0	0	0	0	1	0	0	0	0	0	0	0	0	0	0	0	0	0	0	0	0	0
218	YUG	YUG	MK	ZZZZ	ZZZZ	Yugoslavia SFR	Yugoslavia SFR	ZZZZ	Socialist Federal Republic of Yugoslavia	Former Yug Rep Macedonia	890	1	0	0	0	0	0	0	0	0	0	0	0	0	0	0	0	0	0	0	0	0	0	0	0	0	0	0	0	0	0	0	0	1	0	0	0	0	0
219	ZAF	ZAF	ZA	SAF	ZZZZ	the Republic of South Africa	South Africa	South Africa	South Africa	ZZZZ	710	1	0	0	0	0	0	0	0	0	0	0	0	0	0	0	0	0	0	0	0	0	0	0	1	0	0	0	0	0	0	0	0	0	0	0	0	0	0
220	ZMB	ZMB	ZM	ZAM	ZZZZ	the Republic of Zambia	Zambia	Zambia	Zambia	ZZZZ	894	1	0	0	0	0	0	0	0	0	0	0	0	0	0	0	0	0	0	0	0	0	0	0	0	1	0	0	0	0	0	0	0	0	0	0	0	0	0
221	ZWE	ZWE	ZW	ZIM	ZZZZ	the Republic of Zimbabwe	Zimbabwe	Zimbabwe	Zimbabwe	ZZZZ	716	1	0	0	0	0	0	0	0	0	0	0	0	0	0	0	0	0	0	0	0	0	0	0	0	1	0	0	0	0	0	0	0	0	0	0	0	0	0
			American Samoa	ASM	16
			Cocos (Keeling) Islands	CCK	166
			Christmas Island	CXR	162
			East Germany	DDR	278
			West Germany	DEU	280
			Western Sahara	ESH	732
			Falkland Islands (Malvinas)	FLK	238
			Faroe Islands	FRO	234
			Gibraltar	GIB	292
			Guadeloupe	GLP	312
			French Guiana	GUF	254
			Guam	GUM	316
			British Indian Ocean Territory	IOT	86
			Northern Mariana Islands	MNP	580
			Martinique	MTQ	474
			Mayotte	MYT	175
			Norfolk Island	NFK	574
			Niue	NIU	570
			Pitcairn Islands	PCN	612
			Reunion	REU	638
			Saint Helena	SHN	654
			Saint Pierre and Miquelon	SPM	666
			Tokelau	TKL	772
			US Virgin Islands	VIR	850
			Wallis and Futuna Islands	WLF	876
			South Yemen	YMD	720
[truncated: 1 more columns]

## Sheet: Lockdowns
	Loss (US$)	Total output/turnover (US$)	Percentage loss	Whole-year fraction applying to loss (months)	Commentary	Reference
Retail & wholsesale	France:		1	1	Private services, Retail&wholsesale, Education	https://www.theguardian.com/world/2020/mar/16/coronavirus-spain-takes-over-private-healthcare-amid-more-european-lockdowns
Education	UK:		1	1	Private services, Retail&wholsesale, Education	https://www.telegraph.co.uk/news/2020/03/27/essential-shops-open-lockdown-uk/, https://www.theguardian.com/politics/2020/mar/23/how-uk-coronavirus-lockdown-compares-with-other-countries
Private services	Spain:		1	1	Private services, Retail&wholsesale, Education	https://www.cnbc.com/2020/03/14/spain-declares-state-of-emergency-due-to-coronavirus.html
	India		1	0.75	Private services, Retail&wholsesale, Education	https://www.cnbc.com/2020/03/26/coronavirus-puts-over-1-billion-people-in-india-on-21-day-lockdown-to-combat-spread.html
	Russia		1	0.5	Private services, Retail&wholsesale, Education	https://www.independent.co.uk/news/world/europe/coronavirus-russia-lockdown-putin-cases-latest-a9429601.html
	Malaysia		1	1	Private services, Retail&wholsesale, Education	https://www.bangkokpost.com/world/1886320/malaysia-extends-national-lockdown-by-2-weeks-to-curb-virus
	Rest of Oceania		0.792079	1	Private services, Retail&wholsesale, Education	New Zealand Stage 4 lockdown		New Zealand	Cook Isl	Fiji	FSM	Kiribati	Marshall Isl	New Caledonia	Nauru	Palau	PNG	French Polynesia	Solomon Isl	Timor Leste	Tonga	Tuvalu	Vanuatu	Samoa
							GDP	204	0.3	5.7	0.4	0.2	0.2	10	0.2	0.3	24	5.6	1.4	3	0.4	0.05	0.9	0.9
Private services	Australia		1	1	Private services shut only
Education	Germany:		1	1	Private services, Education	https://www.faz.net/aktuell/gesellschaft/gesundheit/coronavirus/corona-regeln-in-deutschland-was-ist-jetzt-noch-erlaubt-16684673.html
Private services	USA		#REF!		Private services, Education	See US states info sheet for weighted sum operation - LEAVE WHOLE-YEAR FRACTION EMPTY!		weights: https://www.bea.gov/system/files/2020-01/qgdpstate0120_2.pdf
	Mexico		1	0.5	Private services, Education	https://gritdaily.com/what-is-life-like-in-mexico-during-lockdown/
	Canada		1	1	Private services, Education	https://torontosun.com/opinion/columnists/lilley-canada-heads-ever-closer-to-full-lockdown-amid-covid-crisis
	Rest of EU (Austria, Belgium, Bulgaria, Czech Rep, Estonia, Greece, Croatia, Hungary, Ireland, Lithuania, Latvia, Netherlands, Poland, Portugal, Romania, Slovakia, Slovenia):		0.60241	1	Private services, Education; in Austria, Belgium, Netherlands, Poland, Slovenia, Bulgaria, Latvia, Estonia, Lithuania, Luxembourg, Ireland	https://www.faz.net/agenturmeldungen/dpa/im-ausnahmezustand-so-schuetzt-sich-europa-gegen-corona-16688206-p2.html, https://www.faz.net/aktuell/gesellschaft/gesundheit/coronavirus/coronavirus-in-belgien-geht-es-auch-ohne-ausgangssperre-16688526.html, https://www.euroherz.de/ausgangssperren-oder-appelle-was-europa-gegen-corona-tut-6234011/, https://www.radiodresden.de/beitrag/im-ausnahmezustand-so-…		Austria	Belgium	Bulgaria	Czech Rep	Estonia	Greece	Croatia	Hungary	Ireland	Lithuania	Latvia	Netherlands	Poland	Portugal	Romania	Slovakia	Slovenia	Luxembourg
	Rest of South America		0.734399	0.5	Argentina, Colombia, Chile, Venezuela, Uruguay	https://www.bloomberg.com/news/articles/2020-03-14/latin-america-announces-partial-lockdown-as-coronavirus-spreads	GDP	447	517	66	247	31	214	60	170	384	53	35	902	565	236	243	106	54	69
								Argentina	French Guyana	Suriname	Guyana	Venezuela	Colombia	Ecuador	Peru	Bolivia	Paraguay	Uruguay	Chile
							GDP	445	5.14	3.7	4.1	70.1	328	107.9	229	42.4	40.7	60	294
								Algeria	Bahrain	Egypt	Israel	Jordan	Kuwait	Lebanon	Libya	Oman	Palestine	Saudi Arabia	Syrian Arab Republic	Tunisia	Turkey	Yemen
	Middle East		0.737042	1			GDP	170.4	35.31	235.4	350.9	40.07	120.1	51.84	50.98	72.64	14.5	683.8	40.41	40.26	851.1	18.21	2775.92
							lockdown	0	0	0	1	1	1	0	0	0	0	1	0	0	1	0	2045.97
								Albania	Bosnia and Herzegovina	Kosovo	Liechtenstein	Monaco	Montenegro	North Macedonia	Serbia	Switzerland
	Rest of Europe		0.963821	1			GDP	13.04	18.17	7.129	6.289	6.075	4.774	11.34	41.43	678.9	787.147
							lockdown	1	1	1	0	0	0	0	1	1	758.669
								Brunei Darussalam	Cambodia	Lao People's Democratic Republic	Myanmar	Philippines	Viet Nam
	Rest of South East Asia		0.850599	1			GDP	12.13	22.16	16.85	69.32	313.6	223.9	657.96
							lockdown	0	1	0	0	1	1	559.66
								Angola	Congo	Ecuador	Equatorial Guinea	Gabon	Iraq	Qatar	*2019 IMF GDP estimate* Venezuela (Bolivarian Republic of)
	Rest of Opec		0.420295	1			GDP	124.2	8.723	103.1	12.49	14.62	197.7	167.6	70.14	565.65
							lockdown	1	0	0	0	0	0	1	1	237.74
Agriculture	Rest of EU		0.0872926	0.5	Additional to data above. Ireland: Allowed only: Travelling to and from work, only where the work is an essential health, social care or other essential service, and cannot be done from home. Which group of workers are considered essential? Healthcare and social care Public and civil service Utilities Necessary goods, food and medicines Financial services Transport Communications, including journ…	https://www.echolive.ie/corknews/Q-A-Irelands-lockdown-restrictions-explained-024fdf2b-1485-4681-9e19-3e9ab7d7efb6-ds
Forestry, wood, paper	Spain		1	0.5	Additional to data above. Spain bans all non-essential work for 2 weeks	https://www.ft.com/content/4ac1266a-436d-3128-b068-2d68ddc1485c
Fishing
Mining
Chemicals & plastics
Textiles & leather
Metal products
Equipment
Ceramic & other manufacturing
Business services

## Sheet: Regional_GDP_disagg
Rest of East Asia	Countries	Democratic People's Republic of Korea	Mongolia
Lockdown equivalent	GDP [US $bn] [US $bn]	32.1	11.49
0.00136501	Share of region	0.736407	0.263593	1
	Lockdown	0	0.00517849
	Start date	0	43882
Length equivalent	Current (end) date	0	43906
24	Duration (days)	0	24
Rest of South East Asia	Countries	Brunei Darussalam	Cambodia	Lao People's Democratic Republic	Myanmar	Philippines	Viet Nam
Lockdown equivalent	GDP [US $bn]	12.13	22.16	16.85	69.32	313.6	223.9
0.947884	Share of region	0.0184358	0.0336799	0.0256095	0.105356	0.476625	0.340294	1
	Lockdown	0	0	1	1	1	1
	Start date	0	0	43920	43922	43905	43918
Length equivalent	Current (end) date	0	0	43954	43985	43985	43985
61	Duration (days)	0	0	34	63	80	67
Rest of South Asia	Countries	Afghanistan	Bangladesh	Bhutan	Maldives	Nepal	Pakistan	Sri Lanka
Lockdown equivalent	GDP [US $bn]	20.82	249.7	2.512	4.597	24.47	305	87.17
0.993379	Share of region	0.0299884	0.359659	0.00361819	0.00662135	0.0352457	0.439311	0.125557	1
	Lockdown	1	1	1	0	1	1	1
	Start date	43918	43909	43917	0	43914	43913	43908
Length equivalent	Current (end) date	43985	43985	43985	0	43985	43985	43985
71.8333	Duration (days)	67	76	68	0	71	72	77
Rest of Oceania	Countries	New Zealand	Cook Isl	Fiji	FSM	Kiribati	Marshall Isl	New Caledonia	Nauru	Palau	PNG	French Polynesia	Solomon Isl	Timor Leste	Tonga	Tuvalu	Vanuatu	Samoa
Lockdown equivalent	GDP [US $bn]	204	0.3	5.7	0.4	0.2	0.2	10	0.2	0.3	24	5.6	1.4	3	0.4	0.05	0.9	0.9
0.885265	Share of region	0.792079	0.00116482	0.0221316	0.0015531	0.000776548	0.000776548	0.0388274	0.000776548	0.00116482	0.0931858	0.0217434	0.00543584	0.0116482	0.0015531	0.000194137	0.00349447	0.00349447	1
	Lockdown	1	0	0	0	0	0	0	0	0	1	0	0	0	0	0	0	0
	Start date	43944	0	0	0	0	0	0	0	0	43914	0	0	0	0	0	0	0
Length equivalent	Current (end) date	43964	0	0	0	0	0	0	0	0	43946	0	0	0	0	0	0	0
31	Duration (days)	20	0	0	0	0	0	0	0	0	32	0	0	0	0	0	0	0
Rest of FSU	Countries	Armenia	Azerbaijan	Belarus	Georgia	Kazakhstan	Kyrgyzstan	Republic of Moldova	Tajikistan	Turkmenistan	Ukraine	Uzbekistan
Lockdown equivalent	GDP [US $bn]	11.54	40.75	54.44	15.16	159.4	7.565	8.128	7.146	42.36	112.2	48.72
0.528124	Share of region	0.022743	0.08031	0.10729	0.0298773	0.314145	0.0149091	0.0160186	0.0140833	0.0834829	0.221123	0.0960172	1
	Lockdown	1	1	0	0	1	1	0	0	0	0	1
	Start date	43906	43921	43985	43985	43906	43915	43985	43985	43985	43985	43911
Length equivalent	Current (end) date	43935	43941	43985	43985	43936	43936	43985	43985	43985	43985	43985
31	Duration (days)	29	20	0	0	30	21	0	0	0	0	74
Middle East	Countries	Algeria	Bahrain	Egypt	Israel	Jordan	Kuwait	Lebanon	Libya	Oman	Palestine	Saudi Arabia	Syrian Arab Republic	Tunisia	Turkey	Yemen
Lockdown equivalent	GDP [US $bn]	170.4	35.31	235.4	350.9	40.07	120.1	51.84	50.98	72.64	14.5	683.8	40.41	40.26	851.1	18.21
0.748444	Share of region	0.0613851	0.0127201	0.0848007	0.126409	0.0144349	0.0432649	0.0186749	0.0183651	0.0261679	0.00522349	0.246333	0.0145573	0.0145033	0.306601	0.00655999	1
	Lockdown	1	1	1	1	1	1	1	1	1	0	0	1	1	1	1
	Start date	43906	43910	43911	43903	43917	43904	43911	43906	43917	0	0	43909	43905	43909	43902
Length equivalent	Current (end) date	43938	43971	43958	43941	43961	43956	43961	43954	43985	0	0	43985	43985	43985	43985
58.0769	Duration (days)	32	61	47	38	44	52	50	48	68	0	0	76	80	76	83
Rest of OPEC	Countries	Angola	Congo	Ecuador	Equatorial Guinea	Gabon	Iraq	Qatar	*2019 IMF GDP estimate* Venezuela (Bolivarian Republic of)
Lockdown equivalent	GDP [US $bn]	124.2	8.723	103.1	12.49	14.62	197.7	167.6	70.14
0.982121	Share of region	0.177791	0.0124869	0.147587	0.0178793	0.0209284	0.283005	0.239918	0.100405	1
	Lockdown	1	1	1	0	1	1	1	1
	Start date	43917	43918	43907	0	43931	43903	43907	43906
Length equivalent	Current (end) date	43985	43985	43985	0	43985	43985	43985	43985
71.3333	Duration (days)	68	67	78	0	54	82	0	79
Rest of Africa	Countries	Benin	Botswana	Burkina Faso	Burundi	Cabo Verde	Cameroon	Central African Republic	Chad	Comoros	Côte d'Ivoire	Democratic Republic of the Congo	Djibouti	Eritrea	Eswatini	Ethiopia	Gambia	Ghana	Guinea	Guinea-Bissau	Kenya	Lesotho	Liberia	Madagascar	Malawi	Mali	Mauritania	Mauritius	Morocco	Mozambique	Namibia	Niger	Rwanda	Sao Tome and Principe	Senegal	Seychelles	Sierra Leone	Somalia	South Sudan	Sudan	Togo	Uganda	United Republic of Tanzania	Zambia	*2012 GDP* Zanzibar	Zimbabwe
Lockdown equivalent	GDP [US $bn]	9.274	17.41	12.87	3.478	1.754	34.8	1.949	9.981	0.6489	40.39	37.24	1.845	2.608	4.409	80.56	1.015	47.33	10.49	1.347	74.94	2.639	2.158	11.5	6.303	15.29	5.025	13.34	109.1	12.33	13.24	8.12	9.137	0.3909	16.37	1.486	3.774	7.369	2.904	117.5	4.813	25.89	52.09	25.81	0.86	17.85
0.82042	Share of region	0.0105431	0.0197925	0.0146312	0.00395395	0.00199403	0.0395622	0.00221571	0.0113468	0.000737698	0.0459171	0.0423361	0.00209748	0.00296489	0.00501235	0.0915842	0.0011539	0.0538068	0.0119255	0.00153133	0.0851951	0.00300013	0.00245331	0.0130737	0.00716553	0.0173824	0.00571264	0.0151655	0.12403	0.0140173	0.0150518	0.00923118	0.0103873	0.000444393	0.0186101	0.00168935	0.00429045	0.00837741	0.0033014	0.133579	0.00547163	0.0294329	0.0592182	0.029342	0.000977686	0.0202927	1
	Lockdown	0	1	1	1	1	1	1	1	0	1	1	1	0	1	1	1	1	0	0	1	1	1	1	0	1	1	1	1	0	1	0	1	0	0	1	1	0	1	1	0	1	0	0	1	1
	Start date	0	43923	43911	43903	43918	43925	43916	43934	0	43913	43913	43913	0	43917	43920	43917	43920	0	0	43915	43909	43912	43911	0	43915	43917	43913	43910	0	43938	0	43911	0	0	43929	43926	0	43915	43913	0	43915	0	0	43904	43920
Length equivalent	Current (end) date	0	43985	43964	43941	43985	43985	43985	43985	0	43985	43985	43985	0	43985	43985	43985	43985	0	0	43985	43985	43985	43942	0	43985	43985	43985	43985	0	43955	0	43985	0	0	43985	43985	0	43985	43985	0	43985	0	0	43985	43985
63.9032	Duration (days)	0	62	53	38	67	60	69	51	0	72	72	72	0	68	65	68	65	0	0	70	76	73	31	0	70	68	72	75	0	17	0	74	0	0	56	59	0	70	72	0	70	0	0	81	65
Rest of EU	Countries	Austria	Belgium	Bulgaria	Czech Rep	Estonia	Greece	Croatia	Hungary	Ireland	Lithuania	Latvia	Netherlands	Poland	Portugal	Romania	Slovakia	Slovenia	Luxembourg
Lockdown equivalent	GDP [US $bn]	447	517	66	247	31	214	60	170	384	53	35	902	565	236	243	106	54	69
0.979995	Share of region	0.101614	0.117527	0.0150034	0.0561491	0.00704706	0.0486474	0.0136395	0.0386451	0.0872926	0.0120482	0.00795635	0.205047	0.128438	0.0536486	0.0552398	0.0240964	0.0122755	0.0156854	1
	Lockdown	1	1	1	1	1	1	1	1	1	0	0	1	1	1	1	1	1	1
	Start date	43906	43910	43911	43903	43917	43904	43911	43906	43917	0	0	43909	43905	43909	43902	43904	43909	43906
Length equivalent	Current (end) date	43938	43971	43958	43941	43961	43956	43961	43954	43985	0	0	43985	43985	43985	43985	43985	43985	43961
60.4375	Duration (days)	32	61	47	38	44	52	50	48	68	0	0	76	80	76	83	81	76	55
Rest of Europe	Countries	Albania	Bosnia and Herzegovina	Kosovo	Liechtenstein	Monaco	Montenegro	North Macedonia	Serbia	Switzerland
Lockdown equivalent	GDP [US $bn]	13.04	18.17	7.129	6.289	6.075	4.774	11.34	41.43	678.9
0.963821	Share of region	0.0165662	0.0230834	0.00905676	0.00798961	0.00771775	0.00606494	0.0144065	0.0526331	0.862482	1
	Lockdown	1	1	1	0	0	0	0	1	1
	Start date	43903	43907	43903	0	0	0	0	43906	43907
Length equivalent	Current (end) date	43985	43985	43985	0	0	0	0	43967	43961
71.4	Duration (days)	82	78	82	0	0	0	0	61	54
Rest of Central America	Countries	Aruba *2011 GDP*	Anguilla *2009 GDP*	Antigua and Barbuda	Bahamas	Belize	Bermuda *2013 GDP*	Barbados	Costa Rica	Cuba *2015 GDP*	Curacao *2008 GDP*	Cayman Islands *2006 GDP*	Dominica	Dominican Republic	Grenada	Guatemala	Honduras	Haiti	Jamaica	Saint Kitts and Nevis	Saint Lucia	Montserrat *2011 GDP*	Nicaragua	Panama	Puerto Rico	El Salvador	Sint Maarten *2014 GDP*	Turks and Caicos Islands *2014 GDP*	Trinidad and Tobago	Saint Vincent and the Grenadines	British Virgin Islands
Lockdown equivalent	GDP [US $bn]	2.584	0.1754	1.532	12.16	1.838	5.574	4.797	57.06	87.13	3	3.207	0.5626	75.93	1.119	75.62	22.98	8.408	14.77	0.9459	1.712	0.1674	13.81	61.84	0.105	24.81	0.3658	0.797	22.1	0.7896	1.027
0.902911	Share of region	0.00509748	0.000346013	0.00302219	0.0239882	0.00362584	0.0109959	0.00946309	0.112563	0.171882	0.00591813	0.00632648	0.00110985	0.149788	0.00220746	0.149176	0.0453329	0.0165866	0.0291369	0.00186599	0.00337728	0.000330232	0.0272431	0.121992	0.000207135	0.048943	0.000721618	0.00157225	0.0435969	0.00155765	0.00202597	1
	Lockdown	1	0	0	0	1	1	1	1	1	0	0	1	1	0	1	1	0	1	0	0	0	0	1	1	1	0	0	1	0	0
	Start date	43919	0	0	0	43922	43925	43918	43907	43914	0	0	43922	43909	0	43907	43906	0	43911	0	0	0	0	43913	43905	43908	0	0	43919	0	0
Length equivalent	Current (end) date	43985	0	0	0	43985	43985	43985	43985	43985	0	0	43985	43985	0	43985	43985	0	43985	0	0	0	0	43985	43985	43985	0	0	43985	0	0
71.3333	Duration (days)	66	0	0	0	63	60	67	78	71	0	0	63	76	0	78	79	0	74	0	0	0	0	72	80	77	0	0	66	0	0
Rest of South America	Countries	Argentina	French Guyana	Suriname	Guyana	Venezuela	Colombia	Ecuador	Peru	Bolivia	Paraguay	Uruguay	Chile
Lockdown equivalent	GDP [US $bn]	445	5.14	3.7	4.1	70.1	328	107.9	229	42.4	40.7	60	294
0.996847	Share of region	0.272999	0.0031533	0.00226988	0.00251528	0.0430051	0.201222	0.0661947	0.140487	0.0260116	0.0249687	0.0368089	0.180364	1
	Lockdown	1	0	1	1	1	1	1	1	1	1	1	1
	Start date	43909	0	43928	43924	43906	43915	43907	43905	43906	43906	43914	43915
Length equivalent	Current (end) date	43985	0	43960	43985	43985	43985	43985	43985	43985	43985	43985	43985
70.4545	Duration (days)	76	0	32	61	79	70	78	80	79	79	71	70
Scandinavia	Countries	Denmark	Finland	Greenland	Iceland	Norway	Sweden
Lockdown equivalent	GDP [US $bn]	324.9	251.9	2.706	23.91	398.8	538
0.650698	Share of region	0.210944	0.163548	0.0017569	0.0155238	0.258925	0.349302	1
	Lockdown	1	1	1	1	1	0
	Start date	43903	43906	43909	43906	43906	0
Length equivalent	Current (end) date	43985	43964	43985	43968	43961	0
66.6	Duration (days)	82	58	76	62	55	0
USA	States	Alabama	Alaska	Arizona	Arkansas	California	Colorado	Connecticut	Delaware	District of Columbia	Florida	Georgia	Hawaii	Idaho	Illinois	Indiana	Iowa	Kansas	Kentucky	Louisiana	Maine	Maryland	Massachusetts	Michigan	Minnesota	Mississippi	Missouri	Montana	Nebraska	Nevada	New Hampshire	New Jersey	New Mexico	New York	North Carolina	North Dakota	Ohio	Oklahoma	Oregon	Pennsylvania	Rhode Island	South Carolina	South Dakota	Tennessee	Texas	Utah	Vermont	Virginia	Washington
Lockdown equivalent	GDP [US $M]	886942	218937	1393189	513676	11990930	1486999	1102907	293925	562644	4156946	2368614	375193	308207	3461242	1467203	758806	673272	832351	1029152	259423	1650338	2277952	2108384	1475410	459337	1275683	201306	495911	677239	337856	2488011	401187	6675465	2254763	224329	2703620	810217	959131	3132672	242350	935719	208060	1456420	7210045	712550	133025	2131570	2263324
0.9359	Share of region	0.0108	0.0027	0.0169	0.0062	0.1457	0.0181	0.0134	0.0036	0.0068	0.0505	0.0288	0.0046	0.0037	0.042	0.0178	0.0092	0.0082	0.0101	0.0125	0.0032	0.02	0.0277	0.0256	0.0179	0.0056	0.0155	0.0024	0.006	0.0082	0.0041	0.0302	0.0049	0.0811	0.0274	0.0027	0.0328	0.0098	0.0117	0.0381	0.0029	0.0114	0.0025	0.0177	0.0876	0.0087	0.0016	0.0259	0.0275
Source: https://www.wsj.com/articles/a-state-by-state-guide-to-coronavirus-lockdowns-11584749351	Lockdown	1	1	1	0	1	1	1	1	1	1	1	1	1	1	1	0	1	1	1	1	1	1	1	1	1	1	1	0	1	1	1	1	1	1	0	1	0	1	1	1	0	0	1	1	0	1	1	1
	Start date	43925	43918	43921	43985	43909	43916	43913	43914	43915	43907	43923	43915	43915	43911	43914	43985	43920	43920	43913	43921	43920	43914	43914	43917	43924	43927	43918	43985	43910	43917	43911	43914	43911	43920	43985	43914	43985	43913	43911	43920	43985	43985	43923	43921	43985	43914	43920	43915
Length equivalent	Current (end) date	43985	43985	43985	43985	43985	43985	43985	43985	43985	43985	43985	43985	43985	43985	43985	43985	43985	43985	43985	43985	43985	43985	43985	43985	43985	43985	43985	43985	43985	43985	43985	43985	43985	43985	43985	43985	43985	43985	43985	43985	43985	43985	43985	43985	43985	43985	43985	43985
68.6429	Duration (days)	60	67	64	0	76	69	72	71	70	78	62	70	70	74	71	0	65	65	72	64	65	71	71	68	61	58	67	0	75	68	74	71	74	65	0	71	0	72	74	65	0	0	62	64	0	71	65	70
	42
[truncated: 4 more columns]

## Sheet: China
	Loss (US$)	Total output/turnover (US$)	Percentage loss	Whole-year fraction applying to loss (months)	Commentary	Reference		DQ
#VALUE!
#VALUE!
#VALUE!										DQ	No	%
#VALUE!			0.008	4	extending 5-day spring festival holiday from 3- 7 in Feb and then back to work for all country	http://www.stats.gov.cn/english/PressRelease/202005/t20200518_1745951.html		3		1	15	0.652174
#VALUE!					extending 5-day spring festival holiday from 3- 7 in Feb and then back to work for all country			3		2	0	0
#VALUE!					Main financial indicators of industrial enterprises above designated size from January to February 2020 (by sector)			1		3	8	0.347826
#VALUE!					Main financial indicators of industrial enterprises above designated size from January to February 2020 (by sector)			1		4	0	0
#VALUE!					Main financial indicators of industrial enterprises above designated size from January to February 2020 (by sector)			1
#VALUE!			0.1	4	extending 5-day spring festival holiday from 3- 7 in Feb and then back to work for all country	http://www.stats.gov.cn/english/PressRelease/202005/t20200518_1745951.html		3
#VALUE!			0.11	4	extending 5-day spring festival holiday from 3- 7 in Feb and then back to work for all country	http://www.stats.gov.cn/english/PressRelease/202005/t20200518_1745951.html		3
#VALUE!			0.205	3	extending 5-day spring festival holiday from 3- 7 in Feb and then back to work for all country	http://www.stats.gov.cn/tjsj/zxfb/202004/t20200427_1741735.html		3
#VALUE!			0.09	4	extending 5-day spring festival holiday from 3- 7 in Feb and then back to work for all country	http://www.stats.gov.cn/english/PressRelease/202005/t20200518_1745951.html		3
#VALUE!			0.054	4	extending 5-day spring festival holiday from 3- 7 in Feb and then back to work for all country	http://www.stats.gov.cn/english/PressRelease/202005/t20200518_1745951.html		3
#VALUE!			0.033	4		http://www.stats.gov.cn/english/PressRelease/202005/t20200518_1745951.html		1
#VALUE!			0.054	3		http://www.stats.gov.cn/tjsj/zxfb/202004/t20200427_1741735.html		1
#VALUE!			0.039	4		http://www.stats.gov.cn/english/PressRelease/202005/t20200518_1745951.html		1
#VALUE!			0.5	12	Estimation provided by IATA	IATA, 14th April 2020, COVID 19 Updated Impact Assessment, https://www.iata.org/en/iata-repository/publications/economic-reports/covid-fourth-impact-assessment/		1
#VALUE!			0.4	1	train, road, water and public transport averagely reduced 40% from 10 Jan to 8 Feb	http://www.mot.gov.cn/zhuanti/2020chunyun_ZT/gongzuobushu/202002/t20200207_3330735.html		1
#VALUE!	101743164101				Assume 69% revenue loss of domestic tourism and 69% revenue loss for inbound tourism from Feb 1 to May 22 based on 2019 WTTC internal tourism expenditure.	See separate tourism file; https://www.wttc.org/datagateway/		1
#VALUE!			0.131	3	Year-over-year Change (Jan-Feb 2020)	http://www.stats.gov.cn/tjsj/zxfb/202005/t20200515_1745627.html		1
#VALUE!			-0.02		online teaching for all schools and universities	https://finance.sina.com.cn/china/2020-02-25/doc-iimxyqvz5571701.shtml		3
#VALUE!			0.13	2	Year-over-year Change (Jan-Feb 2020)	https://www.nature.com/articles/d41586-020-00522-6		1
#VALUE!			0.042	3	Year-over-year Change (Jan-Feb 2020)	http://www.stats.gov.cn/tjsj/zxfb/202005/t20200515_1745627.html		1
#VALUE!			0.049	3	Year-over-year Change (Jan-Feb 2020)	http://www.stats.gov.cn/tjsj/zxfb/202005/t20200515_1745627.html		1
#VALUE!			-0.13		medical service increase	https://www.nature.com/articles/d41586-020-00522-6		1
#VALUE!			0.056	3	Year-over-year Change (Jan-Feb 2020)	http://www.stats.gov.cn/tjsj/zxfb/202005/t20200515_1745627.html		1
Tourism & hospitality			0.13	2	Year-over-year Change (Jan-Feb 2020)	https://www.nature.com/articles/d41586-020-00522-6 https://www.hollywoodreporter.com/news/film-industry-facing-5-billion-loss-coronavirus-outbreak-1282038		1
Tourism & hospitality			0.22		Under the worest scenario, Tourism Economics predict domest visits will reduce by 18% and inbound visit by 37% in China in 2020. Based on the air transport data, revenue losses of domestic air travel vs. international travel is 8:2 in China (IATA data). Using the same ratio, the average visit loss of inbound tourists and domestic tourists in China in 2020 will be 22% (37%*0.2+18%*0.8).	Tourism Economics, Feb 7th 2020, Virus outbreak to take high toll on tourism from China, https://s3.amazonaws.com/tourism-economics/craft/Latest-Research-Docs/Potential-Impact-of-the-Coronavirus-v3.pdf	Additional info	Additional info

## Sheet: Japan
	Loss (US$)	Total output/turnover (US$)	Percentage loss	Whole-year fraction applying to loss (months)	Commentary	Reference		DQ
Agriculture
Forestry, wood, paper
Fishing										DQ	No	%
Mining										1	4	0.8
Food										2	0	0
Solid fuels										3	1	0.2
Liquid fuels										4	0	0
Gaseous fuels
Chemicals & plastics
Textiles & leather
Metal products
Equipment
Ceramic & other manufacturing
Construction
Electricity
Gas
Air transport			0.5	12	Estimation provided by IATA	IATA, 14th April 2020, COVID 19 Updated Impact Assessment, https://www.iata.org/en/iata-repository/publications/economic-reports/covid-fourth-impact-assessment/		1
Other transport & storage	3091644427				Using lockdown measures to calculate tourism losses based on WTTC data.	See separate tourism file; https://www.wttc.org/datagateway/		1
Tourism & hospitality	7502848469				Using lockdown measures to calculate tourism losses based on WTTC data.	See separate tourism file; https://www.wttc.org/datagateway/	https://www.nikkei.com/article/DGXMZO55678600V10C20A2000000/	1	https://www.rieti.go.jp/jp/columns/a01_0542.html	https://www.rri.co.jp/chiiki/pdf/short200212.pdf
Retail & wholsesale	4185177159				Using lockdown measures to calculate tourism losses based on WTTC data.	See separate tourism file; https://www.wttc.org/datagateway/		1
Education
Finance & insurance
Business services
Public services
Health care
Private services	300380000			1	Turned into $$$ from annual turnover of Japan's film industry retrieved from Statista (second link)	https://www.hollywoodreporter.com/news/film-industry-facing-5-billion-loss-coronavirus-outbreak-1282038 and https://www.statista.com/statistics/653030/japan-box-office-revenue/		3
Tourism & hospitality	4.11519e+09			4	Tourism (Jan-March: 1430億円 (Only Inbound :first quarter of 2020 : USD 1.29 billion) / 1500億円程度/one month (Japan economy) / Eating and drink service (Feb-May: 1300億円 (only Inbound)) / Accomodation (Feb-May: 1719億円 (only Inbound)	https://www.japantimes.co.jp/news/2020/02/16/business/economy-business/japan-lose-billion-tourism-revenue-covid19-outbreak/#.Xl8bnC2ohQI	https://www.nikkei.com/article/DGXMZO55678600V10C20A2000000/	https://www.icao.int/Newsroom/Pages/Economic-impact-estimates-due-to-COVID-19-travel-bans.aspx	https://www.rieti.go.jp/jp/columns/a01_0542.html	https://www.rri.co.jp/chiiki/pdf/short200212.pdf
Retail & wholsesale	2.23564e+09			4	The data is estimate from Feb-May, but the report assumes that after May the economy go back to normal, so the loss will be only during the period	https://www.japantimes.co.jp/news/2020/02/21/business/bullet-train-coronavirus/#.XmAn7y2ohQI
Other transport & storage	103773585				There is other information on JR East Japan I found yesterday. The total loss is 103,773,585 USD, but again it is not only JR East Japan.	https://www.japantimes.co.jp/news/2020/02/21/business/bullet-train-coronavirus/#.XmAn7y2ohQI

## Sheet: Hong Kong
	Loss (US$)	Total output/turnover (US$)	Percentage loss	Whole-year fraction applying to loss (months)	Commentary	Reference		DQ
#VALUE!
#VALUE!
#VALUE!										DQ	No	%
#VALUE!										1	3	0.5
#VALUE!										2	2	0.333333
#VALUE!										3	1	0.166667
#VALUE!										4	0	0
#VALUE!
#VALUE!
#VALUE!
#VALUE!
#VALUE!
#VALUE!
#VALUE!
#VALUE!
#VALUE!
#VALUE!			0.5	12	Estimation provided by IATA	IATA, 14th April 2020, COVID 19 Updated Impact Assessment, https://www.iata.org/en/iata-repository/publications/economic-reports/covid-fourth-impact-assessment/	IATA, Feb 20, 2020, COVID-19 Initial impact assessment of the novel Coronavirus, https://www.iata.org/en/iata-repository/publications/economic-reports/coronavirus-initial-impact-assessment/	1
#VALUE!	718558800				Using lockdown measures to calculate tourism losses based on WTTC data.	See separate tourism file; https://www.wttc.org/datagateway/		1
#VALUE!	4210917006				Using lockdown measures to calculate tourism losses based on WTTC data.	See separate tourism file; https://www.wttc.org/datagateway/		1
#VALUE!	37800000000			1	Decreased 21.4% in Jan	ttps://www.wf4b.com/news/1539.html		3
#VALUE!			1	1.90685	lockdown estimate			2
#VALUE!
#VALUE!
#VALUE!
#VALUE!
#VALUE!			1	1.90685	lockdown estimate	0		2
Additional info.
Tourism & hospitality			0.5	1	tourist decreased 50% compared to the Jan of 2019，restaurant decreased 70-80%	ttps://www.wf4b.com/news/1539.html
Tourism & hospitality			0.8	1	Hong Kong overnight arrivals have fallen more than 90% in Feb and 50% in Jan. Reported by Tourism Economics on March 2020.	Tourism Economics, March 2020, Update: Coronavirus Impact on US Travel, https://www.tourismeconomics.com/press/latest-research/update-coronavirus-impact-on-us-travel/
			start date (SI>70)	43927
			end date (SI<70)	43985
			months equivalent	1.90685

## Sheet: Taiwan
	Loss (US$)	Total output/turnover (US$)	Percentage loss	Whole-year fraction applying to loss (months)	Commentary	Reference		DQ
Agriculture			0.225	1	22.5% reduction for pineapple and sugar apple only in Jan.	Council of Agriculture, Feb 6 2020, Strategies for the Corona Virus, file:///C:/Users/uqysun17/Downloads/%C2%A6]%C3%80%C2%B3%C2%AAZ%C2%BA_%C2%AA%C3%8D%C2%AA%C2%A2%C2%B9A%C2%B7_%C2%B3%C2%A1%C2%AA%C3%B9%C2%BB%C2%B2%C2%BE%C3%89%C2%A4%C3%A8%C2%AE%C3%97%C3%82%C2%B2%C2%B3%C3%B8.pdf		1
Forestry, wood, paper
Fishing			0.05	1	5% reduction for two major fish that are primarily exported to China in Jan	Council of Agriculture, Feb 6 2020, Strategies for the Corona Virus, file:///C:/Users/uqysun17/Downloads/%C2%A6]%C3%80%C2%B3%C2%AAZ%C2%BA_%C2%AA%C3%8D%C2%AA%C2%A2%C2%B9A%C2%B7_%C2%B3%C2%A1%C2%AA%C3%B9%C2%BB%C2%B2%C2%BE%C3%89%C2%A4%C3%A8%C2%AE%C3%97%C3%82%C2%B2%C2%B3%C3%B8.pdf		1		DQ	No	%
Mining										1	5	0.833333
Food										2	0	0
Solid fuels										3	1	0.166667
Liquid fuels										4	0	0
Gaseous fuels
Chemicals & plastics
Textiles & leather
Metal products
Equipment
Ceramic & other manufacturing
Construction
Electricity
Gas
Air transport			0.5	12	Estimation provided by IATA	IATA, 14th April 2020, COVID 19 Updated Impact Assessment, https://www.iata.org/en/iata-repository/publications/economic-reports/covid-fourth-impact-assessment/		1
Other transport & storage			0.25	2	Domestic land transport	The storm media, March 4, 2020,疫情衝擊 林佳龍：拍板42億援航空業紓困、規劃8億助旅遊運輸業轉型https://www.storm.mg/article/2361116		3
Tourism & hospitality	3132788687				Using lockdown measures to calculate tourism losses based on WTTC data.	See separate tourism file; https://www.wttc.org/datagateway/		1
Retail & wholsesale			0.006	4.66849	3月受疫情影響致來客數減少，零售業營業額年減3.4%，連續2個 月負成長。累計第1季較上年同期減少0.6%。	Taiwan Department of Statistics, https://www.moea.gov.tw/Mns/dos/bulletin/Bulletin.aspx?kind=23&html=1&menu_id=10212&bull_id=7101		1
Education	26666667				「大學問」統計，109學年各大學原預計招收1萬至1.3萬港澳生，以每人每年平均7.5萬元的學費來看，學費收入就高達8至10億元。	https://money.udn.com/money/story/5648/4519736
Finance & insurance
Business services
Public services
Health care
Private services
Individual record
Tourism & hospitality			0.6	3	Estimation for inbound tourism	United Daily News, Feb 12, 2020,疫情衝擊！新南向旅客銳減 產值至少損百億, https://money.udn.com/money/story/5648/4338860
Tourism & hospitality			0.6	3	Estimation from mangers of tourism & hospitality	National Development Council, Feb 2020, February 2020 Taiwan NMI
Tourism & hospitality			0.22	1	22% reduction for the leisure farm tours in Jan, and more than 50% of cancellation in Feb.	Council of Agriculture, Feb 6 2020, Strategies for the Corona Virus, file:///C:/Users/uqysun17/Downloads/%C2%A6]%C3%80%C2%B3%C2%AAZ%C2%BA_%C2%AA%C3%8D%C2%AA%C2%A2%C2%B9A%C2%B7_%C2%B3%C2%A1%C2%AA%C3%B9%C2%BB%C2%B2%C2%BE%C3%89%C2%A4%C3%A8%C2%AE%C3%97%C3%82%C2%B2%C2%B3%C3%B8.pdf
Retail & wholsesale			0.6	3	Estimation for inbound tourism	United Daily News, Feb 12, 2020,疫情衝擊！新南向旅客銳減 產值至少損百億, https://money.udn.com/money/story/5648/4338860
Tourism & hospitality	35003222			2	The amount of sales reduction for Kinman island	United Daily News, Feb 24, 2020,暫緩小三通衝擊觀光 金門1、2月消費額比去年少40億, https://money.udn.com/money/story/5612/4366608
Retail & wholsesale	100041600			2	The amount of sales reduction for Kinman island	United Daily News, Feb 24, 2020,暫緩小三通衝擊觀光 金門1、2月消費額比去年少40億, https://money.udn.com/money/story/5612/4366608
Other transport			0.6			National Development Council, Feb 2020, February 2020 Taiwan NMI
Other transport			0.98	1	Cruise operation in Taiwan is suspended.	National Development Council, Feb 2020, February 2020 Taiwan NMI
Other transport			0.25	1	The freight market by land transport	National Development Council, Feb 2020, February 2020 Taiwan NMI
Retail & wholsesale			0.8	1	Airport retail revenue drops by 80%	https://udn.com/news/story/120974/4391925?from=udn-catehotnews_ch2
Tourism & hospitality				6	500 travel agents go bankruptcy.
Tourism & hospitality			0.75	2	All five-start hotels have an occupancy rate less than 30%	https://udn.com/news/story/120974/4391925?from=udn-catehotnews_ch2
Equipment			0.02		Electronic production will be affected by the broken supply chain depending on mainland China's back to work	https://finance.yahoo.com/news/covid-19-s-economic-impact-data-lag-morning-brief-111039747.html

## Sheet: Thailand
	Loss (US$)	Total output/turnover (US$)	Percentage loss	Whole-year fraction applying to loss (months)	Commentary	Reference		DQ
Agriculture			0.01			https://foreignpolicy.com/2020/02/07/bangkok-virus-wuhan-china-tourists-dwindle-thailand/		3
Forestry, wood, paper
Fishing										DQ	No	%
Mining										1	4	0.5
Food										2	3	0.375
Solid fuels										3	1	0.125
Liquid fuels										4	0	0
Gaseous fuels
Chemicals & plastics
Textiles & leather
Metal products
Equipment
Ceramic & other manufacturing					Only car export: Thai car exports may reach 1,005,000 -1,025,000 units, contracting over 3-5 percent	https://kasikornresearch.com/en/analysis/k-econ/business/Pages/z3079.aspx		2
Construction
Electricity
Gas
Air transport			0.5	12	Estimation provided by IATA	IATA, 14th April 2020, COVID 19 Updated Impact Assessment, https://www.iata.org/en/iata-repository/publications/economic-reports/covid-fourth-impact-assessment/		1
Other transport & storage	933962235				Using lockdown measures to calculate tourism losses based on WTTC data.	See separate tourism file; https://www.wttc.org/datagateway/		1
Tourism & hospitality	5792694697				Using lockdown measures to calculate tourism losses based on WTTC data.	See separate tourism file; https://www.wttc.org/datagateway/		1
Retail & wholsesale	5656838902				Using lockdown measures to calculate tourism losses based on WTTC data.	See separate tourism file; https://www.wttc.org/datagateway/		1
Education			1	2.00548	lockdown estimate			2
Finance & insurance
Business services
Public services
Health care
Private services			1	2.00548	lockdown estimate			2
Tourism & hospitality	1150000000				The organization estimated earlier this month that Japan could lose $1.29 billion in tourism revenue, followed by Thailand at $1.15 billion.	https://edition.cnn.com/2020/02/28/business/global-tourism-novel-coronavirus/index.html
			start date (SI>70)	43924
			end date (SI<70)	43985
			months equivalent	2.00548

[truncated: 44 more sheets: Indonesia, Malaysia, India, Singapore, Rest of East Asia, Rest of South East Asia, Rest of South Asia, Australia, Rest of Oceania, France, Iran, UAE, Middle East, Brazil, South Korea, Italy, USA, Canada, Germany, Spain …]
